# Supplementary material for: DeepGO: predicting protein functions from sequence and interactions using a deep ontology-aware classifier
Source: Bioinformatics. 2017 Oct 3;34(4):660–8. doi: 10.1093/bioinformatics/btx624 (PMC5860606; doi:10.1093/bioinformatics/btx624)
Supplement: Supplementary Data [file btx624_supp.zip]

Archive with 4 entries (3 files):
- btx624-suppl_data/
- btx624-suppl_data/supplement.pdf
- btx624-suppl_data/train_cluster.csv
- btx624-suppl_data/test_cluster.csv
