# Supplementary material for: DeepGO: predicting protein functions from sequence and interactions using a deep ontology-aware classifier
Source: Bioinformatics. 2017 Oct 3;34(4):660–8. doi: 10.1093/bioinformatics/btx624 (PMC5860606; doi:10.1093/bioinformatics/btx624)
Supplement: Supplementary Data [file btx624_supp.zip › btx624-suppl_data/train_cluster.csv]

	proteins
0	SMYD2_MOUSE
1	OPRX_RAT
2	NHRF1_MOUSE
3	DHTK1_MOUSE
4	TM10A_HUMAN
5	OMPB1_NEIGO
6	VGLU3_MOUSE
7	PDC10_RAT
8	GA2L1_MOUSE
9	KIT_MOUSE
10	NIRB_ECOLI
11	TCO2_BOVIN
12	RT09_BOVIN
13	FOXA2_RAT
14	OR9G4_HUMAN
15	RS3A_RAT
16	SPC3B_ARATH
17	TRPV5_RAT
18	NRT21_ORYSJ
19	RAD50_PYRFU
20	AMPD2_HUMAN
21	MSBP1_ARATH
22	CG21_YEAST
23	CD34_MOUSE
24	ILEUB_MOUSE
25	ICMTB_ARATH
26	WDR48_MOUSE
27	DNM3B_HUMAN
28	IFNA5_HUMAN
29	NRT_DROME
30	SDC4_HUMAN
31	JADE3_HUMAN
32	BET1_HUMAN
33	HS74L_RAT
34	MAT1_MOUSE
35	SIR_MAIZE
36	TAXB1_RAT
37	SAHH_MOUSE
38	ACCO2_ARATH
39	CU059_DANRE
40	RM1DH_PICST
41	LMOD1_RAT
42	NB5R2_DANRE
43	YPDK_ECOLI
44	FABA_ECOLI
45	RL26_RAT
46	JUNB_RAT
47	MP2K1_RAT
48	TOB2_HUMAN
49	OTC_CHICK
50	SPT8_YEAST
51	LV1A_MOUSE
52	MEX3D_HUMAN
53	SURF4_SCHPO
54	Y3193_MYCTU
55	MSRA_PSEAE
56	HXC11_MOUSE
57	CR1L_RAT
58	ADH1_ARATH
59	GAT3_YEAST
60	HXD13_MOUSE
61	PXMP4_HUMAN
62	YNS5_SCHPO
63	LMBL1_HUMAN
64	SYK_MOUSE
65	VPS5_SCHPO
66	HSC90_DICDI
67	ATIF1_HUMAN
68	TNR3_MOUSE
69	HMOX4_ARATH
70	MFA2_YEAST
71	2AAA_ARATH
72	TRAB1_ORYSJ
73	EAA1_BOVIN
74	SETLP_HUMAN
75	TNNI3_MOUSE
76	SUMO1_DANRE
77	1B48_HUMAN
78	U73C1_ARATH
79	H2A2C_HUMAN
80	NET1_MOUSE
81	KVD33_HUMAN
82	CDS1_MOUSE
83	CHX18_ARATH
84	OAT_BACSU
85	GCL_DROME
86	RHG06_MOUSE
87	DA1_ARATH
88	RT07_BOVIN
89	PPID_BOVIN
90	ATX10_HUMAN
91	POF13_SCHPO
92	CD40L_HUMAN
93	CLPB_MYCTU
94	CD44_HUMAN
95	PLA2A_ARATH
96	PE48A_LUCCU
97	CYSK_MYCTU
98	S26A5_HUMAN
99	PSMD9_YEAST
100	IRX7_ARATH
101	TIC32_ARATH
102	LTOR2_HUMAN
103	NMD3_YEAST
104	SDMT_APHHA
105	U2AF1_SCHPO
106	RL62_ARATH
107	TBX6_MOUSE
108	ZWILC_DROME
109	RSMH_MYCTU
110	EAT4_CAEEL
111	ESXO_MYCTU
112	ARH_MOUSE
113	ORR9_ORYSI
114	ECHM_MOUSE
115	PARC_ECOLI
116	M2K9_ARATH
117	RL14_MYCTU
118	RSP6_CAEEL
119	HNF1A_MOUSE
120	UBC4_YEAST
121	GST_ASADI
122	ADR1_MOUSE
123	RPB8B_ARATH
124	RL24_MOUSE
125	RS10_HUMAN
126	PSRC1_HUMAN
127	GBRA1_MOUSE
128	SKAP2_MOUSE
129	CC90B_HUMAN
130	SSR3_RAT
131	LSM5_HUMAN
132	DPY30_CAEEL
133	RMLCD_ARATH
134	YDG7_SCHPO
135	CXCL3_MOUSE
136	GABD1_MYCTU
137	SHKB1_MOUSE
138	ELOC_HUMAN
139	DPYL5_MOUSE
140	PPIF_RAT
141	RBOHF_ARATH
142	MCM10_HUMAN
143	CCL4_MOUSE
144	WNT11_DANRE
145	TSPO_HUMAN
146	CCDC8_HUMAN
147	MOT1_HUMAN
148	TCPQ_MOUSE
149	ERG_MOUSE
150	PAU5_YEAST
151	HAND1_MOUSE
152	GAOX1_ARATH
153	QCR8_HUMAN
154	PDGFD_MOUSE
155	SCIMP_MOUSE
156	DLDH2_PSEAE
157	1A30_HUMAN
158	GLN11_ARATH
159	HIP32_ARATH
160	GRAA_HUMAN
161	SYN2_HUMAN
162	LYAM3_HUMAN
163	CSID_ECOLI
164	U73C7_ARATH
165	STX2_RAT
166	HBA_HUMAN
167	DNJ19_ARATH
168	LYSC_HUMAN
169	PAAY_ECOLI
170	TPPC5_HUMAN
171	COBL6_ARATH
172	SAFB2_HUMAN
173	LIN2_CAEEL
174	JADE2_HUMAN
175	FAM50_DROME
176	CPNE2_HUMAN
177	ATOH7_HUMAN
178	RAN_CAEEL
179	3HAO_RAT
180	HPAT3_ARATH
181	ASF1_DROME
182	GCH1_DROME
183	BPNT1_RAT
184	GATA4_HUMAN
185	OR1Q1_HUMAN
186	PTSS1_MOUSE
187	KRT81_HUMAN
188	SDHB_RAT
189	OSR1_RAT
190	PSMD4_DROME
191	AGL16_ARATH
192	STEL5_DROME
193	POT5_ARATH
194	RBX1A_DROME
195	KCP_HALAI
196	CPNB2_ARATH
197	LONP2_RAT
198	EX7L_MYCTU
199	AAA1_MOUSE
200	P55G_RAT
201	RBM42_HUMAN
202	BIN3_MOUSE
203	MYP2_MOUSE
204	LIL31_ARATH
205	FERON_ARATH
206	LEP_HUMAN
207	OCTL_DROME
208	VPS52_YEAST
209	RPN8_SCHPO
210	SYSM_HUMAN
211	EIF3F_HUMAN
212	ATL73_ARATH
213	YCFJ_ECOLI
214	AGO3_MOUSE
215	NGEF_MOUSE
216	HCLS1_HUMAN
217	RTN2_HUMAN
218	ALF_DROME
219	UBP22_HUMAN
220	CCR2_ARATH
221	COLI_HUMAN
222	S28A1_RAT
223	ABHGA_MOUSE
224	DJ1B_ARATH
225	C74B2_ARATH
226	SPR1_ARATH
227	BKRB1_MOUSE
228	THEG_MOUSE
229	SRY1_YEAST
230	DLGP3_RAT
231	WRK21_ARATH
232	BCHM_RHOCA
233	D19L1_HUMAN
234	STL1_ARATH
235	DKC1_CHICK
236	ADXH_DROME
237	LBD20_ARATH
238	DIN7_YEAST
239	MOT10_HUMAN
240	YRR1_YEAST
241	VRK1_HUMAN
242	ETRA_SHEON
243	HMGN1_MOUSE
244	CAH3_MOUSE
245	TPM2_DROME
246	MYC2_CRODU
247	NIKO_RHOCB
248	PRPS2_HUMAN
249	PS6AA_ARATH
250	SODM_NICPL
251	HAT2_ARATH
252	HAP1_HUMAN
253	EXOC7_HUMAN
254	OFP18_ARATH
255	TPIS_CANGA
256	CISH_RAT
257	DNRD_STRS5
258	MPPB_MOUSE
259	SNAT_HUMAN
260	FACE1_CAEEL
261	LUC7L_MOUSE
262	RAA4D_ARATH
263	PURA_STRA1
264	RL15_HUMAN
265	BAKOR_MOUSE
266	UNKL_HUMAN
267	LEG9_MOUSE
268	OR6N2_HUMAN
269	GBG7_MOUSE
270	ACEA_ECOLI
271	ODBA_DICDI
272	MKK2_YEAST
273	CCNOA_XENLA
274	SIAT1_RAT
275	GDF6A_DANRE
276	DDX51_DROME
277	MYDGF_HUMAN
278	LCF2_SCHPO
279	FGF2_MOUSE
280	GEPH_RAT
281	VATD_DICDI
282	DDHD2_HUMAN
283	LFG2_MOUSE
284	MAGC2_HUMAN
285	CLCC1_HUMAN
286	NANO3_MOUSE
287	YBB9_SCHPO
288	TRET1_POLVA
289	ARGR1_YEAST
290	ARHG2_HUMAN
291	YCF4_ORYSA
292	AP3M2_HUMAN
293	YCF4_ORYSI
294	RPC9_RAT
295	LAF1_ARATH
296	SEC63_SCHPO
297	AGRE4_MOUSE
298	ARR15_ARATH
299	NBL1_YEAST
300	ZBT32_HUMAN
301	DNLI4_HUMAN
302	V1BR_HUMAN
303	MGST1_MOUSE
304	POB1_ARATH
305	IPMKB_ARATH
306	SIX3_ORYLA
307	CYB_DROME
308	AP3S2_MOUSE
309	HCN3_MOUSE
310	ANXD2_ARATH
311	LAC2_HUMAN
312	CASP3_ARATH
313	FER_RAT
314	PAL3_PETCR
315	S22A5_HUMAN
316	LCRF_YERPE
317	BHA09_HUMAN
318	COQ8B_MOUSE
319	GLT11_HUMAN
320	KLF6_RAT
321	PIP24_ARATH
322	RAN2_ARATH
323	S14L3_HUMAN
324	TCTP_HUMAN
325	Y986_MYCTU
326	ZNT6_HUMAN
327	NCMAP_RAT
328	EF2_HUMAN
329	MAP2_HUMAN
330	U78D3_ARATH
331	LIN7A_HUMAN
332	ZN330_HUMAN
333	RHB1_SCHPO
334	CNNM2_MOUSE
335	GDN_RAT
336	NFL_RAT
337	RALA_DROME
338	SRY_HUMAN
339	KA112_PARVI
340	TX101_MOUSE
341	LRK42_ARATH
342	HIUH_MOUSE
343	PFD2_BOVIN
344	H2A1_ARATH
345	PUB17_ARATH
346	CAPZB_CAEEL
347	TNFA_MOUSE
348	EDN1_HUMAN
349	CASP9_MOUSE
350	PGLR3_ARATH
351	2A5G_HUMAN
352	DBP9_SCHPO
353	MCM4A_XENLA
354	CSN5_DICDI
355	GATA3_MOUSE
356	K2C5_MOUSE
357	ILRL1_RAT
358	OPR7_ORYSJ
359	VATE1_ARATH
360	ATPO_MOUSE
361	ARI2_HUMAN
362	MK1_PALPR
363	MTFP1_MOUSE
364	TF2B_HUMAN
365	CIDEC_HUMAN
366	AUSC_EMENI
367	UPK1B_BOVIN
368	ZN788_HUMAN
369	SC6A5_HUMAN
370	CRGB_MOUSE
371	VATE2_HUMAN
372	ACSM2_MOUSE
373	OSR1_DANRE
374	LRC32_HUMAN
375	OR6C6_HUMAN
376	IST3_SCHPO
377	SPA3K_MOUSE
378	HEM1_CHICK
379	CNIH1_HUMAN
380	SOD5_CANAL
381	SCEL_MOUSE
382	CCL15_HUMAN
383	LONM_MOUSE
384	GPPMT_STRCO
385	AATC_MOUSE
386	OR2A5_HUMAN
387	PUR8_MOUSE
388	ANRA2_HUMAN
389	ADK_RAT
390	RTF1_HUMAN
391	HOT_HUMAN
392	WFS1_HUMAN
393	RZ1B_ARATH
394	IRPL1_MOUSE
395	QTRT2_SCHPO
396	ADA2B_DANRE
397	ETR2_CANTR
398	PP2AA_MOUSE
399	AXIN2_HUMAN
400	CCA23_ARATH
401	PUM6_ARATH
402	WTF12_SCHPO
403	FAR1_BRUMA
404	HRH2_HUMAN
405	ARC_RHOER
406	TBB_PLAF7
407	MED29_HUMAN
408	AIG2B_ARATH
409	C9MT_CANAL
410	MYB6_ARATH
411	OHP1_ORYSJ
412	MC6ZB_XENLA
413	COX5A_RAT
414	RL26_SCHPO
415	CKS1_ARATH
416	YH05_SCHPO
417	CD151_HUMAN
418	K2C4_HUMAN
419	GCSP_MYCTU
420	CUCS_CUCPE
421	STRA6_HUMAN
422	ASM3A_MOUSE
423	RRF2M_MOUSE
424	S27A1_RAT
425	P4KG4_ARATH
426	HMT2_ARATH
427	SYTC1_DICDI
428	TF3C5_HUMAN
429	SAS10_DROME
430	NDUA1_BOVIN
431	DHP1_CAEEL
432	MBD6_ARATH
433	LIAS_HUMAN
434	PAO2_ARATH
435	LBD24_ARATH
436	FLOT3_MEDTR
437	OSH7_YEAST
438	HM13_HUMAN
439	S15A1_RAT
440	BEST1_HUMAN
441	SAM11_MOUSE
442	S35C2_MOUSE
443	HRP1_YEAST
444	ATG4B_HUMAN
445	TAF13_ARATH
446	CLP_XANC8
447	PTN_RAT
448	MP2K7_HUMAN
449	CHDH_HUMAN
450	KLRA5_MOUSE
451	MKNK1_MOUSE
452	MXA_DANRE
453	GSDMA_HUMAN
454	COX24_YEAST
455	LPXC2_ARATH
456	AKAI1_MOUSE
457	CATS_MOUSE
458	PSD11_DROME
459	CLP_XANCP
460	GTR1_SCHPO
461	HIP27_ARATH
462	CHMP7_HUMAN
463	TFF1_MOUSE
464	ATPL_ECOLI
465	CANB2_RAT
466	DGC14_MOUSE
467	DPH1_YEAST
468	MYBN_DICDI
469	DGOD_ECOLI
470	ENT4_ARATH
471	G6PI_RAT
472	QHED_PSEPU
473	SKS2_ARATH
474	ADA1D_HUMAN
475	PORCN_MOUSE
476	IDI1_ARATH
477	GLPT1_ARATH
478	RUBY_DESVH
479	YL017_YEAST
480	ZBT24_RAT
481	ISM1_MOUSE
482	THOC1_HUMAN
483	GALR3_RAT
484	PLIN1_RAT
485	PRD12_HUMAN
486	RAP24_ARATH
487	ATG9B_MOUSE
488	CPNE6_HUMAN
489	RL27A_SCHPO
490	RN219_MOUSE
491	DOXA1_MOUSE
492	BAT1_PARRH
493	AGRF2_HUMAN
494	WOR1_CANAL
495	PRDX2_RAT
496	GALC_HUMAN
497	HBL1_CAEEL
498	LIT_ECOLI
499	LBD29_ARATH
500	PST1_YEAST
501	LCB2_YEAST
502	CXA5_RAT
503	NFKB1_RAT
504	KLF3_HUMAN
505	RT12_MOUSE
506	SPP2_ARATH
507	XIAP_XENLA
508	CLAT_MOUSE
509	AIFM2_HUMAN
510	NADE_HUMAN
511	LEG3_MOUSE
512	ERF12_ARATH
513	RU2A_YEAST
514	AF9_HUMAN
515	KLK3_HUMAN
516	ROA3_HUMAN
517	SPERI_HUMAN
518	SPB4_SCHPO
519	2A5B_HUMAN
520	USMG5_BOVIN
521	PKR2_HUMAN
522	XRCC1_HUMAN
523	TCPB_ARATH
524	TMT1_YEAST
525	CECA_DROME
526	IPYR_SOLTU
527	PLMN_BOVIN
528	HBHA_MYCTA
529	1A26_HUMAN
530	UB2L6_HUMAN
531	HXK1_RAT
532	RUVB1_YEAST
533	MTND_DROME
534	S19A3_MOUSE
535	HBHA_MYCTU
536	BEH3_ARATH
537	CASP_MOUSE
538	ATHB6_ARATH
539	GTR1_HUMAN
540	MCPT2_MOUSE
541	MTR4_ARATH
542	TERT_YEAST
543	ALP1_ARATH
544	GDAP2_HUMAN
545	IRF7_MOUSE
546	NARY_ECOLI
547	T3HPD_MOUSE
548	KAPR_ASPFU
549	TNR18_MOUSE
550	PRDM6_MOUSE
551	CSPE_ECOLI
552	KHK_HUMAN
553	OVOL1_MOUSE
554	HEM4_MOUSE
555	SYNG1_RAT
556	LMBD1_ARATH
557	SCYD_MAGO7
558	APA1_YEAST
559	LUR13_ARATH
560	IL18R_HUMAN
561	GFRA4_MOUSE
562	JPH4_MOUSE
563	KCS3_ARATH
564	H32_MOUSE
565	AGE2_YEAST
566	TYW1_SCHPO
567	STAT_DROME
568	IBR5_ARATH
569	ARD1_SCHPO
570	TRBP2_HUMAN
571	COL_HUMAN
572	RLA5_SCHPO
573	HEPC_LARCR
574	1A24_HUMAN
575	RUXE_HUMAN
576	CH60A_ARATH
577	CHAD_RAT
578	VPS54_MOUSE
579	SCHI1_MOUSE
580	CRBB2_MOUSE
581	FH2_ARATH
582	RTNLE_ARATH
583	ENPL_ARATH
584	TRI18_MUSSP
585	YJJU_ECOLI
586	ORTH2_ARATH
587	EXOC2_HUMAN
588	MYL9_MOUSE
589	ATX3_MOUSE
590	GOSR1_CRIGR
591	TAU_RAT
592	SRSF7_HUMAN
593	PPR3C_HUMAN
594	PTPRR_RAT
595	TMPS3_MOUSE
596	BOB1_ARATH
597	NCB5R_YEAST
598	LG3BP_HUMAN
599	IOC4_YEAST
600	GET3_YEAST
601	AQP8_RAT
602	BORG3_MOUSE
603	PRE1_ARATH
604	GATY_ECOLI
605	RPB9_DROME
606	GLH2_CAEEL
607	CHY1_PAGMA
608	PEX12_RAT
609	K1C15_HUMAN
610	PANE_ARATH
611	RB32A_DICDI
612	RAB38_HUMAN
613	PSAA_SYNY3
614	NFYA_HUMAN
615	HS3S6_MOUSE
616	CAS1_RICCO
617	STX5_RAT
618	ATIF2_CAEEL
619	MATRX_MEASE
620	MUP3_YEAST
621	PE2R2_RAT
622	CFAI_RAT
623	IBP2_PIG
624	JOS1_HUMAN
625	TAF9B_HUMAN
626	PPR96_ARATH
627	PHIPL_HUMAN
628	CARAA_PSERE
629	PSD1_YEAST
630	MAGT1_HUMAN
631	CISY3_ARATH
632	NOXA1_HUMAN
633	I17RC_MOUSE
634	ARL4A_MOUSE
635	RL44B_YEAST
636	LGG2_CAEEL
637	CHSP1_MOUSE
638	Y5189_ARATH
639	CLPP_ORYSJ
640	CLPP_ORYSI
641	SNX27_MOUSE
642	NUP45_SCHPO
643	CLPP_ORYSA
644	ODPB_RAT
645	PA_I34A1
646	RBG3_ARATH
647	NUFP2_HUMAN
648	Y2027_ARATH
649	PLB2_YEAST
650	PAI1_ARATH
651	IF1C_ARATH
652	RS72_ARATH
653	RIPA_CORGL
654	OCT5_ARATH
655	CLIC5_HUMAN
656	RCC1L_MOUSE
657	SYLM_ARATH
658	CALR_DROME
659	ACOT4_HUMAN
660	AB26G_ARATH
661	AAK1_HUMAN
662	NXS_SOLTU
663	TOM3_ARATH
664	Y4103_ARATH
665	COX4_SCHPO
666	WUS_ARATH
667	OR5M8_HUMAN
668	DSL1_YEAST
669	RM24_HUMAN
670	SLUR1_MOUSE
671	RFP2_SCHPO
672	RNMT_MYCTU
673	TEKT3_RAT
674	MD19A_ARATH
675	HIS4_YEAST
676	WAK1_ARATH
677	RK22_ORYNI
678	PFKAM_RAT
679	COL3_ARATH
680	BNIP2_HUMAN
681	LEA31_ARATH
682	C1QT7_MOUSE
683	MCM5_YEAST
684	ABCB6_HUMAN
685	H2AZ_YEAST
686	BUD31_YEAST
687	MOT3_RAT
688	CCD8B_ORYSJ
689	SLIK5_HUMAN
690	TRKA_MYCTU
691	TAB2_MOUSE
692	YI35_SCHPO
693	R18A1_ARATH
694	SPT8_SCHPO
695	SAU40_ARATH
696	GHXP_ECOLI
697	DAH52_LITDA
698	SPL1P_ARATH
699	FPR1_HUMAN
700	HB21_MOUSE
701	CDC16_HUMAN
702	NR4A3_RAT
703	ADF4_ARATH
704	QSOX2_ARATH
705	TBB4B_MOUSE
706	SPCS1_CANLF
707	HS3S1_HUMAN
708	TMN2_ARATH
709	ZFP6_ARATH
710	XIAP_MOUSE
711	CRF_SHEEP
712	VM1H1_BOTMA
713	CHAC1_MOUSE
714	TP4A3_HUMAN
715	YMC1_YEAST
716	GALT_HUMAN
717	IC1_RAT
718	GPN3_SCHPO
719	MTAP_SCHPO
720	HEM3_CANAL
721	OEP16_PEA
722	MCM6M_XENLA
723	DGKG_RAT
724	RPA12_YEAST
725	VKTCI_OPHHA
726	SE3AA_DANRE
727	T184A_BOVIN
728	GNAS2_HUMAN
729	5NTD_RAT
730	GRIA4_MOUSE
731	CIPK1_ARATH
732	CC151_HUMAN
733	TM10A_MOUSE
734	ISX_MOUSE
735	TSNAX_HUMAN
736	DEJP_DROME
737	KC1A_CAEEL
738	DCTA_ECOLI
739	FGF18_RAT
740	DRB4_HUMAN
741	COPT2_ORYSJ
742	GIG1_ARATH
743	FGF7_MOUSE
744	FLP03_CAEEL
745	APOD_RAT
746	1B52_HUMAN
747	NDUF8_MOUSE
748	GLNA_PSETA
749	CBX6_HUMAN
750	ACR4_ARATH
751	WTF4_SCHPO
752	PIP22_MAIZE
753	TIM22_SCHPO
754	ERD21_RAT
755	PDC1_SCHPO
756	CYSK3_CAEEL
757	LYK3_MEDTR
758	HBL2_ARATH
759	H2B3B_MOUSE
760	GBRR3_HUMAN
761	5GT_GENTR
762	MSHR_HUMAN
763	CASP2_MOUSE
764	ING5_HUMAN
765	IDH2_ARATH
766	KCNK9_HUMAN
767	KCS10_ARATH
768	TLE1_DANRE
769	CHEY_ECOLI
770	HSSA_DICDI
771	MTM1_HUMAN
772	ZN140_HUMAN
773	CABP7_MOUSE
774	ERL2_ARATH
775	BLK_MOUSE
776	CACB3_HUMAN
777	MOB2B_ARATH
778	OXYR_RAT
779	C1581_STRCO
780	RFIP3_HUMAN
781	NUP85_HUMAN
782	MSH5_ORYSJ
783	BH080_ARATH
784	CHP1_HUMAN
785	IPP2_HUMAN
786	SMSR1_DROME
787	AGK_MOUSE
788	PAX8_RAT
789	GCH1_MYCTU
790	RNR_ECOLI
791	HMGA1_MOUSE
792	LSM1_HUMAN
793	HDA1_YEAST
794	PTR6_ARATH
795	CK2N2_MOUSE
796	GTR5_MOUSE
797	ENV_HV1H2
798	ENV_HV1H3
799	KMO_AEDAE
800	PODXL_RAT
801	H90B3_HUMAN
802	CANB1_DROME
803	NAM8_YEAST
804	HGF_MOUSE
805	FCF1_YEAST
806	ALDOC_MOUSE
807	RKD2_ARATH
808	MSH5_ARATH
809	ID4_MOUSE
810	RGS20_MOUSE
811	RGS10_RAT
812	ESXN_MYCTU
813	NGN1_HUMAN
814	ACKR3_HUMAN
815	HPSE_CHICK
816	GTR1_CHICK
817	ECHP_MOUSE
818	GRF7_ARATH
819	ATS3B_ARATH
820	APR3_ARATH
821	UME6_YEAST
822	ASF1B_MOUSE
823	SODCP_SPIOL
824	NOL3_HUMAN
825	SH321_HUMAN
826	ZYX_CHICK
827	SRTD2_MOUSE
828	EI2BA_RAT
829	BDNF_MOUSE
830	MK11_MOUSE
831	CRBB3_HUMAN
832	DDX6_MOUSE
833	AURKB_DROME
834	UGPI6_ARATH
835	S2535_MOUSE
836	SRS10_HUMAN
837	A70A_DROME
838	YE44_SCHPO
839	ANKL1_MOUSE
840	STON2_HUMAN
841	QCR8_YEAST
842	AACS_HUMAN
843	EDR1_ARATH
844	EFC25_SCHPO
845	RS16_HUMAN
846	PR1F1_ARATH
847	FAD3C_ARATH
848	FHA1_TOBAC
849	NEF_HV1A2
850	BPM3_ARATH
851	IGF2_HUMAN
852	MT1E_HUMAN
853	MTMR1_HUMAN
854	RS11_DROME
855	GMPR2_HUMAN
856	IAA26_ORYSJ
857	FRDB_ECOLI
858	ANM3_HUMAN
859	PHO32_ARATH
860	RUXG_YEAST
861	CP3A4_HUMAN
862	ACDG2_METTE
863	MPP6_HUMAN
864	TECT1_MOUSE
865	RN168_MOUSE
866	TKNK_RAT
867	NDUV1_MOUSE
868	ZN431_MOUSE
869	NLE_DROME
870	SCAM3_MOUSE
871	ADIPL_MOUSE
872	UHRF1_DANRE
873	KPR1_SCHPO
874	AMHR2_MOUSE
875	CALM_DROME
876	YI31_SCHPO
877	VTI11_ARATH
878	TMEDA_CANAL
879	KRE9_CANGA
880	MLP2_DROME
881	LSM6_SCHPO
882	SSY2_ARATH
883	FKBP_CANAL
884	RSRC1_HUMAN
885	CHK1_XENLA
886	PCL9_YEAST
887	RNF4_MOUSE
888	ODPA2_ARATH
889	RPPA_STRGR
890	PPT1_MOUSE
891	C7102_ARATH
892	PETH_IDESA
893	EF1B_HUMAN
894	YMEL1_MOUSE
895	AT5G3_MOUSE
896	LMAN2_MOUSE
897	IAA19_ORYSJ
898	PSBU_SYNY3
899	SYPH_BOVIN
900	MBI3_YEAST
901	DCAF7_HUMAN
902	MED19_YEAST
903	CNPY2_HUMAN
904	ODB2_MOUSE
905	WISP2_HUMAN
906	YAFY_ECOLI
907	ATPI_ORYNI
908	RL3R1_MOUSE
909	SYMC_MOUSE
910	ORAI3_MOUSE
911	BEX3_HUMAN
912	ISG20_HUMAN
913	CAR9_ARATH
914	PDLI7_RAT
915	KC1A_RAT
916	CHPT1_HUMAN
917	BGBP_TENMO
918	GGT1_ARATH
919	NGAL_MOUSE
920	FHL2_RAT
921	TRXM2_ARATH
922	TAF1C_HUMAN
923	CK2N1_RAT
924	PTR8_ARATH
925	PESC_DROME
926	NUD19_MOUSE
927	USH1G_HUMAN
928	CTBP_DROME
929	BCAP_MOUSE
930	SPAST_DROME
931	HEMK2_HUMAN
932	NFYA2_ARATH
933	TAL2A_DROME
934	BG3_ARATH
935	IPYR4_ARATH
936	NU1C_ORYSA
937	SP17_HUMAN
938	KCNS1_MOUSE
939	ESR2_ARATH
940	ORN_DICDI
941	ABAA_ASPFU
942	THEG_HUMAN
943	ACE_DROME
944	SC6A1_RAT
945	GBF1_ARATH
946	LY6A_MOUSE
947	AAC6C_SERMA
948	DBLOH_XENLA
949	MRGRE_RAT
950	INVA_ARATH
951	IF4B2_ARATH
952	ACHE_RAT
953	MYF5_HUMAN
954	FBXW7_MOUSE
955	VWC2_MOUSE
956	TM11C_MOUSE
957	NF2L1_HUMAN
958	APOC2_HUMAN
959	HOIL1_DANRE
960	LRAD3_MOUSE
961	NEU1_RAT
962	PDCB1_ARATH
963	CTR2_RAT
964	HIF1A_HUMAN
965	RS20_DROME
966	PHF19_HUMAN
967	MED30_HUMAN
968	SERC5_MOUSE
969	PEBP1_RAT
970	O6C65_HUMAN
971	FTSZ1_ARATH
972	SOXR_ECOLI
973	GATB_HUMAN
974	CD48_HUMAN
975	CAN9_RAT
976	RL2A_YEAST
977	VIME_BOVIN
978	DLDH_MYCTU
979	TPRGL_MOUSE
980	PEMT_HUMAN
981	MFS10_HUMAN
982	TBX20_DANRE
983	EFC4A_HUMAN
984	RIP3_DICDI
985	AMT12_ARATH
986	RPGF3_RAT
987	PAN3_DROME
988	CIPK8_ARATH
989	PSA7B_ARATH
990	MLE1_CHICK
991	NOVL_STRNV
992	INSL6_DROME
993	UBXN1_HUMAN
994	FRK_RAT
995	PUR8_SCHPO
996	CBPE_MOUSE
997	CALM_SCHPO
998	FTZ22_ARATH
999	PMEL_CHICK
1000	GEP3_YEAST
1001	FIS1_RAT
1002	VTI1A_HUMAN
1003	TBG1_RAT
1004	INX1_DROME
1005	MALX3_YEAST
1006	ZAT3_ARATH
1007	OCRL_HUMAN
1008	RSPH1_MOUSE
1009	LPP2_ARATH
1010	DCTD_SCHPO
1011	ZN346_XENLA
1012	IL1A_MOUSE
1013	OLFM4_MOUSE
1014	IGHG1_HUMAN
1015	M2K7_ARATH
1016	ACO12_RAT
1017	ETHE1_MOUSE
1018	RL28_YEAST
1019	PCCA_CAEEL
1020	GBF4_ARATH
1021	DYLT1_HUMAN
1022	U76C4_ARATH
1023	RDH8_BOVIN
1024	ESPN_RAT
1025	PPRA_DEIRA
1026	RPH1_YEAST
1027	SH3G3_MOUSE
1028	GNAS_DROME
1029	CTLA4_HUMAN
1030	CEPT1_MOUSE
1031	STC_ONCMY
1032	ERO1A_MOUSE
1033	P53_HUMAN
1034	AEDO_HUMAN
1035	MYCD_RAT
1036	HIPK_CAEEL
1037	CALR2_ARATH
1038	TBPL1_XENLA
1039	SGT2_YEAST
1040	GDF8_EPICO
1041	VTI1A_RAT
1042	CAB39_MOUSE
1043	SEI2_ARATH
1044	C4D21_DROME
1045	CST1_CAEEL
1046	DPB3_SCHPO
1047	PRR5_MOUSE
1048	RGTA_RHIL3
1049	ASK1_YEAST
1050	S620A_MOUSE
1051	CCL5_RAT
1052	VA0D1_MOUSE
1053	MOS_RAT
1054	CEP41_DANRE
1055	PRX2E_ARATH
1056	ABFB_EMENI
1057	EPHA2_HUMAN
1058	TPD1_ARATH
1059	PDE9A_RAT
1060	LTOR1_MOUSE
1061	C719D_ARGME
1062	STAT3_MOUSE
1063	IDL5_ARATH
1064	CYBP_HUMAN
1065	GLPA_HUMAN
1066	NKX25_RAT
1067	SMS2_HUMAN
1068	VDAC1_BOVIN
1069	FABP5_HUMAN
1070	GAST_RAT
1071	COR1C_MOUSE
1072	TAT_HV1H2
1073	Y2267_ARATH
1074	CYR61_MOUSE
1075	SDHF1_YEAST
1076	AIPL1_HUMAN
1077	CO8A_HUMAN
1078	HHEX_XENLA
1079	FAS2_DROME
1080	GDA1_SCHPO
1081	ABI2_MOUSE
1082	SPB12_MOUSE
1083	CML23_ARATH
1084	KSRA_CAEEL
1085	ATG5_RAT
1086	TNR17_MOUSE
1087	CAMK8_ARATH
1088	1B57_HUMAN
1089	PSBN_ORYNI
1090	SUT31_ARATH
1091	CO8A1_MOUSE
1092	PMT9_ARATH
1093	FER_BRUAR
1094	PRDX5_MOUSE
1095	PP2C2_SCHPO
1096	CDF2_ARATH
1097	MAND_ENT38
1098	DDX50_HUMAN
1099	GHDC_MOUSE
1100	PLPL9_HUMAN
1101	DD19A_HUMAN
1102	GBB2_RAT
1103	TRBP2_MOUSE
1104	PMT2_YEAST
1105	O12D2_HUMAN
1106	CP4AB_HUMAN
1107	CBP4B_DICDI
1108	CGAT1_HUMAN
1109	RFC2_CHICK
1110	DERM_MOUSE
1111	PPA14_ARATH
1112	RL18A_DROME
1113	ENPL_RAT
1114	DEVS_MYCTU
1115	NUD16_MOUSE
1116	MDGA1_RAT
1117	Y3868_ARATH
1118	COASY_MOUSE
1119	PP2B3_DROME
1120	2B1A_HUMAN
1121	Y1318_MYCTU
1122	RPOE_ECOLI
1123	RS16_RAT
1124	NANO1_XENLA
1125	PERK5_ARATH
1126	HSP74_DROME
1127	NCK1_MOUSE
1128	KCNE2_RAT
1129	NU4C_ORYSJ
1130	PP12_SCHPO
1131	CFI1_CAEEL
1132	BPIA1_MOUSE
1133	ING4_HUMAN
1134	ISU3_ARATH
1135	SLA_PROJR
1136	ACOT2_MOUSE
1137	NRARP_HUMAN
1138	IKKA_CHICK
1139	P2R3B_HUMAN
1140	ARR12_ARATH
1141	KAT2B_MOUSE
1142	DDX3Y_HUMAN
1143	TBSYN_GARMA
1144	SCRB2_HUMAN
1145	OBRG_HUMAN
1146	CATA_HELPY
1147	AATPC_ARATH
1148	ESMD_DROME
1149	BH115_ARATH
1150	YJ017_HUMAN
1151	LUPS_KALDA
1152	COBL7_ARATH
1153	CLPC_STAA8
1154	LT4R1_RAT
1155	PODN_HUMAN
1156	SBT4E_ARATH
1157	MYOC_RAT
1158	ING1_MOUSE
1159	LEU3_YEAST
1160	SUT34_ARATH
1161	ORR8_ORYSI
1162	STF1_MOUSE
1163	ACBG1_MOUSE
1164	MMSA_BOVIN
1165	PPIA_MOUSE
1166	ID3_MOUSE
1167	RNI_ECOLI
1168	XYNA_EMENI
1169	MKKS_HUMAN
1170	MENJ_MYCS2
1171	RAP23_ARATH
1172	RL29_MYCTU
1173	RAC1B_DICDI
1174	MOT2_HUMAN
1175	NU4LC_ORYNI
1176	MTBC_ARATH
1177	TCP6_ARATH
1178	IDHC_DICDI
1179	RL402_SCHPO
1180	MCSA_STAA8
1181	COPDA_ARATH
1182	PRIC2_HUMAN
1183	RL81_ARATH
1184	RYH1_SCHPO
1185	MYZAP_MOUSE
1186	PRR3_HUMAN
1187	2SS3_ARATH
1188	MEX3C_HUMAN
1189	M3KCL_HUMAN
1190	PFD6_HUMAN
1191	PKNX2_MOUSE
1192	PEPT2_LACLC
1193	UCRI_YEAST
1194	NCAP_MABVM
1195	GATA9_ARATH
1196	NUDT4_HUMAN
1197	ARFG1_HUMAN
1198	SC6A8_RAT
1199	BEND5_HUMAN
1200	GSC_MOUSE
1201	DPM3_SCHPO
1202	DUF3_ARATH
1203	BMP2_CHICK
1204	IL18_RAT
1205	GH33_ORYSJ
1206	RT06_HUMAN
1207	PPIE_DROME
1208	GAGXE_DROME
1209	DNJB3_MOUSE
1210	DF195_ARATH
1211	SIA1B_MOUSE
1212	CP4FN_HUMAN
1213	PPOX_HUMAN
1214	OR9G1_HUMAN
1215	GLRX_DICDI
1216	RHM2_ARATH
1217	SMZ_ARATH
1218	PROZ_MOUSE
1219	TPP1_MOUSE
1220	CU002_MOUSE
1221	CC50A_BOVIN
1222	HS219_ORYSJ
1223	CRERF_MOUSE
1224	FIMB_SCHPO
1225	FBK55_ARATH
1226	CNBL3_ARATH
1227	IEX1_MOUSE
1228	PACA_HUMAN
1229	C11B3_RAT
1230	TBX19_MOUSE
1231	PEP8_YEAST
1232	EDR4_ARATH
1233	DNJB2_HUMAN
1234	1A12_ARATH
1235	SMS1_RAT
1236	PRLHR_MOUSE
1237	C7195_ESCCA
1238	DEFI_DROME
1239	RT34_HUMAN
1240	PAAB_ECOLI
1241	CP18D_ARATH
1242	THBB_XENLA
1243	P4R3B_HUMAN
1244	NOXO1_MOUSE
1245	PDE2A_BOVIN
1246	SIF2_YEAST
1247	V2R_HUMAN
1248	NCED6_ARATH
1249	LPLJ_BACSU
1250	ACTB_MOUSE
1251	TSC1_SCHPO
1252	SPEE_SCHPO
1253	MMP12_HUMAN
1254	PCNA2_ARATH
1255	VAPB3_MYCTU
1256	XCP1_ARATH
1257	NFIX_HUMAN
1258	PDE2A_MOUSE
1259	SYW_MYCTU
1260	SO1B3_HUMAN
1261	ABFB_ASPNC
1262	GORS2_HUMAN
1263	HSP90_CANAL
1264	ATOH7_MOUSE
1265	Y0656_EMENI
1266	BIRC2_MOUSE
1267	O6C76_HUMAN
1268	MTO1_HUMAN
1269	GATC_MYCTU
1270	CASPE_HUMAN
1271	KHD1A_MOUSE
1272	SL9A4_MOUSE
1273	DX39B_MOUSE
1274	UBE3A_HUMAN
1275	SELB_ECOLI
1276	ARF5_ARATH
1277	RK2_ORYSI
1278	BDH2_DANRE
1279	SAK1_SCHPO
1280	DDX1_MOUSE
1281	CAN6_MOUSE
1282	CENPH_HUMAN
1283	DNJA1_RAT
1284	FDL29_ARATH
1285	COXM2_HUMAN
1286	IFN14_HUMAN
1287	RL24B_YEAST
1288	HTF4_HUMAN
1289	OR8K5_HUMAN
1290	UTS2B_RAT
1291	KKCC1_RAT
1292	DNJA1_HUMAN
1293	PRP4_SCHPO
1294	TAFAB_DROME
1295	OLR1_HUMAN
1296	RHPN2_HUMAN
1297	Y484_MYCTU
1298	PRP1_SCHPO
1299	HEM3_YEAST
1300	TYY1_MOUSE
1301	GSC2_MOUSE
1302	MYOD1_DANRE
1303	SMAD9_HUMAN
1304	YQ68_SCHPO
1305	MTH1_YEAST
1306	TIF1B_MOUSE
1307	MGSA_BACSU
1308	HXD3_HUMAN
1309	LIMS2_HUMAN
1310	GCH1_SCHPO
1311	PSAC_ORYSA
1312	UBE2C_HUMAN
1313	ALAXM_METMA
1314	PSAC_ORYSI
1315	PSAC_ORYSJ
1316	TSN1_ARATH
1317	CRR7_ARATH
1318	AGL27_ARATH
1319	EKI1_YEAST
1320	KLF6_HUMAN
1321	CARP9_CANAL
1322	PSD7A_ARATH
1323	RAA2C_ARATH
1324	NEPR1_DROME
1325	K2C8_RAT
1326	SRSF5_RAT
1327	CP1B1_RAT
1328	NET4_HUMAN
1329	PHNK_ECOLI
1330	DJC25_DROME
1331	EXOS9_RAT
1332	ARL5_CAEEL
1333	AKRC8_ARATH
1334	ITBP1_MOUSE
1335	FEX2_SCHPO
1336	NPHA1_RHOSO
1337	BRAZ_PSEAE
1338	ATP5S_MOUSE
1339	AHL21_ARATH
1340	TM16B_ARATH
1341	JMJD6_HYDVU
1342	PRCC_HUMAN
1343	CTNA2_HUMAN
1344	GPA1_ORYSJ
1345	CP1A3_ONCMY
1346	MDJ1_YEAST
1347	XYLT1_HUMAN
1348	HBB1_DANRE
1349	CP4D1_DROME
1350	AP1S1_YEAST
1351	CCA1_CANGA
1352	MAND_ECOL6
1353	SGMR1_HUMAN
1354	ABFA_ASPKW
1355	LIN53_CAEEL
1356	AMPD1_HUMAN
1357	GLD2_RAT
1358	MRM1_MOUSE
1359	RD23A_ARATH
1360	PSUT_ECOLI
1361	NUOG_MYCTU
1362	IMA5_RAT
1363	DET2_GOSHI
1364	ZIC1_XENLA
1365	FHA2_ARATH
1366	SUR1_ARATH
1367	COS1_YEAST
1368	HOME2_MOUSE
1369	RS162_ARATH
1370	ISLR2_MOUSE
1371	DDR48_CANAL
1372	CU059_DROME
1373	STRAB_HUMAN
1374	GLTD_MYCTU
1375	PDGFD_RAT
1376	DPYL3_DANRE
1377	FEN1A_XENLA
1378	AP4B1_MOUSE
1379	TACO1_HUMAN
1380	MNS1_ARATH
1381	THIO2_DROME
1382	SERC3_HUMAN
1383	ZN784_MOUSE
1384	RAB4A_MOUSE
1385	PPK24_SCHPO
1386	SDCG8_MOUSE
1387	THY1_RAT
1388	GLIP1_ARATH
1389	SC5A7_TORMA
1390	TOM1_TOBAC
1391	SUGP1_HUMAN
1392	CATZ_MOUSE
1393	MT1B_ORYSJ
1394	CASPC_RAT
1395	LPAR1_HUMAN
1396	PA2G5_HUMAN
1397	TNR11_MOUSE
1398	SPYA_RAT
1399	CCNH_HUMAN
1400	TRP2_PYRAP
1401	AL1A1_RAT
1402	TUSE_ECOLI
1403	IF1_MYCTU
1404	TGM1_MOUSE
1405	PEX7_SCHPO
1406	CAP3_ADE05
1407	OR2BB_HUMAN
1408	DLL4_HUMAN
1409	SCU1_MESMA
1410	MSH2_MOUSE
1411	OX26_HUMAN
1412	UNC7_CAEEL
1413	UBP46_HUMAN
1414	DJ1A_ARATH
1415	RDR1_YEAST
1416	SPUE_PSEAE
1417	PSA2_DROME
1418	TRPC1_RAT
1419	VPS26_SCHPO
1420	EIF3K_HUMAN
1421	IL23A_MOUSE
1422	PSB2_RHOER
1423	AURKB_DANRE
1424	ZC3HF_HUMAN
1425	TMOD1_RAT
1426	NINJ2_HUMAN
1427	COFI_YEAST
1428	HNMT_HUMAN
1429	EF1A1_MOUSE
1430	VA711_ARATH
1431	DB118_HUMAN
1432	TCPQ_ARATH
1433	NR0B1_MOUSE
1434	RPSH_PSEAE
1435	LTC4S_HUMAN
1436	ADH1_CERCA
1437	DHYS_HUMAN
1438	PSPF_ECOLI
1439	PGM_ECOLI
1440	SCP19_ARATH
1441	CC114_HUMAN
1442	NAGPA_HUMAN
1443	SNF7_YEAST
1444	ZHX1_MOUSE
1445	CDC12_YEAST
1446	ARK72_RAT
1447	ATL23_ARATH
1448	PAI1_MOUSE
1449	BATF_MOUSE
1450	WAKLM_ARATH
1451	SX11B_XENLA
1452	INP4A_HUMAN
1453	TI201_ARATH
1454	PCDB6_HUMAN
1455	TAF4B_HUMAN
1456	RAE1_ARATH
1457	HM23_CAEEL
1458	UBE2C_DROME
1459	SLYA_CALRH
1460	SC5A1_MOUSE
1461	ACL7B_MOUSE
1462	TOP1_SCHPO
1463	ABHEA_MOUSE
1464	JAM3_HUMAN
1465	C1GLC_HUMAN
1466	TIF7_ARATH
1467	FLRT1_MOUSE
1468	NTCP_HUMAN
1469	CUL3A_ARATH
1470	SULF2_MOUSE
1471	VPS4_YEAST
1472	NAS36_CAEEL
1473	VPS27_MAGO7
1474	CADH6_RAT
1475	VATB1_HUMAN
1476	HACL1_MOUSE
1477	GH34_ORYSJ
1478	MA1A1_MOUSE
1479	GPVI_MOUSE
1480	WDR41_HUMAN
1481	PIAS2_MOUSE
1482	ASZ1_HORSE
1483	NDUV1_ARATH
1484	RL4_RAT
1485	AGL66_ARATH
1486	HSF_YEAST
1487	Y5986_ARATH
1488	K1C19_HUMAN
1489	O2A14_HUMAN
1490	SESD1_DANRE
1491	IF2B_ARATH
1492	RM09_HUMAN
1493	XYLK_DANRE
1494	SCL11_ARATH
1495	CDK10_MOUSE
1496	MAK16_HUMAN
1497	GSK3B_MOUSE
1498	SBP1_MOUSE
1499	PSB6_DICDI
1500	FZD9_RAT
1501	RPN1_RAT
1502	CHC10_HUMAN
1503	HCFC2_HUMAN
1504	PRPC_MYCTU
1505	TPC2_HUMAN
1506	IFNA4_HUMAN
1507	CAH5A_MOUSE
1508	GRAH1_ODOGR
1509	ZN367_HUMAN
1510	DLGP1_MOUSE
1511	PP2BB_HUMAN
1512	NIG2B_ODOJI
1513	KISS1_HUMAN
1514	MZB1_MOUSE
1515	NDUV1_BOVIN
1516	ASF1B_ARATH
1517	SOX3_MOUSE
1518	OPT4_ARATH
1519	CYTN_HUMAN
1520	CATIP_HUMAN
1521	ETV4_DANRE
1522	CYPH_YEAST
1523	RBM11_MOUSE
1524	DAVT_PSEAE
1525	TPPB_ARATH
1526	LGUL_RAT
1527	SNX16_HUMAN
1528	PABPA_XENLA
1529	PUB16_ARATH
1530	LY6H_MOUSE
1531	LAM0_DROME
1532	G6PI_METJA
1533	CXCR2_HUMAN
1534	AN32A_DROME
1535	2AAG_ARATH
1536	NPY1R_HUMAN
1537	PBX3_HUMAN
1538	MALT1_HUMAN
1539	YG63_SCHPO
1540	NC2B_ARATH
1541	NDK_EMENI
1542	VTS1_YEAST
1543	LMNA_RAT
1544	OLFM4_HUMAN
1545	P63_HUMAN
1546	MX2_BUBBU
1547	TAT3_ARATH
1548	SLX5_YEAST
1549	PABP_ASPOR
1550	CTNB1_CANLF
1551	ACTA_CHICK
1552	RPOE_SALT1
1553	PDLI7_HUMAN
1554	MIG1_YEAST
1555	HYFR_ECOLI
1556	Y079_DEIRA
1557	SMUF2_MOUSE
1558	KRP2_ARATH
1559	IL11_MOUSE
1560	PDGFB_HUMAN
1561	CDKA1_HUMAN
1562	AOC1_PIG
1563	SHH_CHICK
1564	VSX2_MOUSE
1565	NK3R_RAT
1566	PRFB1_ARATH
1567	NAC19_ARATH
1568	TRI13_HUMAN
1569	MIP_RAT
1570	RR19_ORYSI
1571	NUD13_MOUSE
1572	DPB1_HUMAN
1573	SODM_ASPFU
1574	SRSF4_MOUSE
1575	ZN703_DANRE
1576	SHC1_HUMAN
1577	CNST_MOUSE
1578	NP1L4_HUMAN
1579	PEN2_DROME
1580	THSD1_HUMAN
1581	CRIPT_RAT
1582	TDRP_HUMAN
1583	AP1S2_HUMAN
1584	SPNXB_HUMAN
1585	SNAT_RAT
1586	YD03_SCHPO
1587	IKZF3_MOUSE
1588	LAP4A_MOUSE
1589	VP26A_ARATH
1590	CLR4_SCHPO
1591	XRRA1_HUMAN
1592	ICMT_HUMAN
1593	PBL8_ARATH
1594	FGR_HUMAN
1595	SCAM2_HUMAN
1596	COMT_RAT
1597	AT2C1_RAT
1598	AT2C2_MOUSE
1599	PPIA_DICDI
1600	GSX2_MOUSE
1601	SETB_ECOLI
1602	METE_MYCTU
1603	NAC3_RAT
1604	APA1_ARATH
1605	ARP3_ARATH
1606	NBL1_DANRE
1607	DBP2_YEAST
1608	TGFB1_BOVIN
1609	METK2_HUMAN
1610	GSTF5_ARATH
1611	S2541_MOUSE
1612	MTA_ONCMY
1613	RFX1L_DANRE
1614	GR21A_DROME
1615	NPY1_SCHPO
1616	GALT6_DROME
1617	COX41_RAT
1618	YCF4_ORYSJ
1619	PPR1_YEAST
1620	CRRS9_ARATH
1621	INO3_ARATH
1622	UCK_DROME
1623	DEAD_MYCTU
1624	KCJ10_MOUSE
1625	KO1_ARATH
1626	CALCB_HUMAN
1627	E41L1_RAT
1628	ITRA_ALBKA
1629	PDC1_ARATH
1630	PARP2_HUMAN
1631	LGR4_MOUSE
1632	ORC1A_ARATH
1633	EFTM_ARATH
1634	TBCA_YEAST
1635	C7263_MEDTR
1636	ABCG5_MOUSE
1637	DHB12_MOUSE
1638	EXSA_PSEAE
1639	CAH12_HUMAN
1640	EF1D_DROME
1641	GAAP_HALAI
1642	GNL3_RAT
1643	AATP2_ARATH
1644	RS26B_YEAST
1645	LPIN3_MUSSP
1646	PCR11_ARATH
1647	MTN1_ARATH
1648	THIOM_MOUSE
1649	LT4R1_HUMAN
1650	TRPA2_ARATH
1651	MOB1_SCHPO
1652	ADH5_YEAST
1653	GLYC_CAEEL
1654	CML38_ARATH
1655	C11B1_HUMAN
1656	ACHG_HUMAN
1657	KGUA_HUMAN
1658	IDH1_YEAST
1659	MSI2_ARATH
1660	SAP30_DROME
1661	PPT3_ORYSJ
1662	COMT2_SCHPO
1663	GLT10_MOUSE
1664	HSP70_CHICK
1665	GT14B_ARATH
1666	PER54_ARATH
1667	AROS_HUMAN
1668	HCD2_DROME
1669	STBOS_STERE
1670	2B18_HUMAN
1671	NU2M_RAT
1672	AMY4_SCHPO
1673	LAMP1_RAT
1674	IL7_MOUSE
1675	INV4_ARATH
1676	GELS_MOUSE
1677	IGBP1_HUMAN
1678	NDF1_MOUSE
1679	YH7H_SCHPO
1680	GOGC3_ARATH
1681	RM53_BOVIN
1682	CB1A_ARATH
1683	YHHQ_ECOLI
1684	PBO6_CAEEL
1685	FEM1B_HUMAN
1686	DEAF1_MOUSE
1687	XYNA_ASPFU
1688	UCHL1_MOUSE
1689	FGFR3_HUMAN
1690	CSKP_HUMAN
1691	OR7AA_HUMAN
1692	NRROS_MOUSE
1693	CSPG5_HUMAN
1694	STK11_CHICK
1695	TRYDG_DROME
1696	GGA3_HUMAN
1697	AKAP4_MOUSE
1698	DMGD_HALED
1699	IF4A_SCHPO
1700	VNT1B_XENLA
1701	KCNC1_HUMAN
1702	IRAK2_HUMAN
1703	SO2B1_RAT
1704	TDR_ORYSJ
1705	DMT1Y_ORYLA
1706	TFP11_DROME
1707	OREX_MOUSE
1708	GD_BHV1C
1709	SENP2_HUMAN
1710	NEUS_RAT
1711	DDX10_HUMAN
1712	BMH1_YEAST
1713	FEP1_SCHPO
1714	PDPKB_DICDI
1715	ARL6_MOUSE
1716	CLCKB_RAT
1717	SPD2_ARATH
1718	BIOH_ECOLI
1719	STKLJ_ARATH
1720	DRD1_HUMAN
1721	BCKD_MOUSE
1722	CYTB_HUMAN
1723	MC4R_RAT
1724	ECM2_MOUSE
1725	EDIL3_MOUSE
1726	LIPA_YEAST
1727	PAXI_MOUSE
1728	MO25_DROME
1729	MATRX_MEASA
1730	Y1343_ARATH
1731	H2B1M_HUMAN
1732	AURKB_BOVIN
1733	BRO1_YEAST
1734	RL19_DANRE
1735	YDM9_SCHPO
1736	SIA7A_MOUSE
1737	RAC1_ARATH
1738	CDC37_HUMAN
1739	SCG1_PIG
1740	AOX_EMENI
1741	SSR3_HUMAN
1742	ALMA2_EMIHU
1743	CCPN_BACSU
1744	DNSL2_HUMAN
1745	ARBK2_HUMAN
1746	RL6_CAEEL
1747	FCF1_HUMAN
1748	ILL2_ARATH
1749	NCSB2_STRCZ
1750	SCH9_YEAST
1751	SCM3_YEAST
1752	PGM1_MOUSE
1753	NDHJ_ORYSJ
1754	KIFA3_STRPU
1755	PAX3B_XENLA
1756	APOE_RAT
1757	PPM1M_MOUSE
1758	SDHB_YEAST
1759	NDHJ_ORYSA
1760	GHOT_ECOLI
1761	DLX1_MOUSE
1762	NAC7_ARATH
1763	GREM1_XENLA
1764	AADAT_RAT
1765	IF5_SCHPO
1766	AGP2_ARATH
1767	ILVBL_DANRE
1768	HXA11_HUMAN
1769	ZIF1_ARATH
1770	SPAT5_HUMAN
1771	S14L2_HUMAN
1772	OR5W2_HUMAN
1773	ORTH1_ARATH
1774	NLTP1_VIGRR
1775	SERPH_HUMAN
1776	ATP5E_CAEEL
1777	PAGP_ECOLI
1778	AP1S1_SCHPO
1779	SCS2_YEAST
1780	EGL5_CAEEL
1781	HEM1_HUMAN
1782	DNM1L_HUMAN
1783	I23O1_MOUSE
1784	AL1L1_RAT
1785	CBF5_SCHPO
1786	CAN1_RAT
1787	EXOS3_HUMAN
1788	B9D1_HUMAN
1789	MSSP1_ARATH
1790	APK2_ARATH
1791	PRKC_BACAN
1792	AURKA_BOVIN
1793	GTR4_RAT
1794	SEM6C_MOUSE
1795	FBLK1_ARATH
1796	NMI_MOUSE
1797	RL36_RAT
1798	MIG21_CAEEL
1799	KCNH5_RAT
1800	SIN1_DROME
1801	SYAM_HUMAN
1802	LHWL2_ARATH
1803	U2AFB_ARATH
1804	HXADB_DANRE
1805	SAT5_ARATH
1806	RL18A_SCHPO
1807	SUT12_ARATH
1808	RS14A_SCHPO
1809	PURA_ECOLI
1810	RN126_MOUSE
1811	CRF_HUMAN
1812	F8I2_HUMAN
1813	RNF41_HUMAN
1814	CHST3_MOUSE
1815	CO8A1_HUMAN
1816	PPM1D_MOUSE
1817	PE2R1_HUMAN
1818	ARAD1_ARATH
1819	CLCN5_RAT
1820	RS30_ONCMY
1821	YJIA_ECOLI
1822	ADT4_HUMAN
1823	S23IP_HUMAN
1824	HXA13_MOUSE
1825	GRB2_RAT
1826	RANG_DICDI
1827	I17RD_HUMAN
1828	MOAC1_MYCTU
1829	PSAB_ORYNI
1830	PGRP1_RAT
1831	REEP4_HUMAN
1832	B3GA1_MOUSE
1833	ALF_PLAF7
1834	BRK1_HUMAN
1835	SRPRB_HUMAN
1836	MIEN1_MOUSE
1837	TNF14_MOUSE
1838	WDR5_HUMAN
1839	BACD1_MOUSE
1840	NTL9_ARATH
1841	PRDC1_HUMAN
1842	DR9C7_HUMAN
1843	GBRL2_BOVIN
1844	SPRE_MOUSE
1845	FRL2I_ARATH
1846	YCF3_ORYSI
1847	PGRC1_RAT
1848	EB1C_ARATH
1849	RL7A_HUMAN
1850	GCYA2_RAT
1851	LET60_CAEEL
1852	DCOR_MOUSE
1853	CYC_SCHPO
1854	JIP2_HUMAN
1855	NCF2_MOUSE
1856	MMAA2_MYCBO
1857	DWORF_MOUSE
1858	RB3GP_RAT
1859	HNRPQ_HUMAN
1860	GIG1_CANAL
1861	WTR8_ARATH
1862	P66A_MOUSE
1863	RL28_ECOLI
1864	GBGT1_HUMAN
1865	GAL3_YEAST
1866	IF5A1_YEAST
1867	ARPC3_BOVIN
1868	EMP1_RAT
1869	PEX16_HUMAN
1870	CAN2_RAT
1871	SUT1_YEAST
1872	MAP21_ARATH
1873	NQRD_VIBC3
1874	UBC10_ARATH
1875	SEH1_YEAST
1876	DNJA3_HUMAN
1877	PTHD1_HUMAN
1878	SEPT8_MOUSE
1879	ARL8C_ARATH
1880	ADA2_YEAST
1881	VPS4_SCHPO
1882	NAL10_HUMAN
1883	LCN1_HUMAN
1884	PAXX_HUMAN
1885	CSRN3_HUMAN
1886	ARLZ_SCHPO
1887	GBG8_HUMAN
1888	CDC20_MOUSE
1889	SAY1_YEAST
1890	NAT7_ARATH
1891	RET2_MOUSE
1892	KS6A1_HUMAN
1893	T2FA_RAT
1894	PPR93_ARATH
1895	CLIC4_RAT
1896	CSTFT_MOUSE
1897	CHIP_MOUSE
1898	FADH_ECOLI
1899	TPCB_ASPFU
1900	CDS1_SCHPO
1901	WFS1_MOUSE
1902	RPF2_SCHPO
1903	BCAT1_MOUSE
1904	Z385B_HUMAN
1905	SUFE2_ARATH
1906	PAPOG_HUMAN
1907	RS193_ARATH
1908	BX9_MAIZE
1909	DHRS2_HUMAN
1910	LAG3_HUMAN
1911	SLB_GLOBL
1912	PGM1_HUMAN
1913	WRK71_ORYSI
1914	NGFV_MACLB
1915	KTR1_YEAST
1916	STOP1_ORYSJ
1917	SH22A_MOUSE
1918	CKLF7_MOUSE
1919	TCTP_RAT
1920	CALM4_MOUSE
1921	NDF4_XENLA
1922	DHI2_HUMAN
1923	SYT2_MOUSE
1924	NKX21_HUMAN
1925	SBSN_MOUSE
1926	DBP4_YEAST
1927	CAT1_NEUCR
1928	KN7B_ARATH
1929	NDUS6_MOUSE
1930	PEX3_RAT
1931	ELA_HUMAN
1932	VM3H1_CRORU
1933	CRERF_HUMAN
1934	CLE44_ARATH
1935	ZNT6_MOUSE
1936	OPRI_PSEAE
1937	CYSD1_ARATH
1938	FABP5_RAT
1939	ACTA_MOUSE
1940	A1AG1_HUMAN
1941	AGD6_ARATH
1942	BEST1_MOUSE
1943	DJC21_HUMAN
1944	WRB_HUMAN
1945	ARA_DROME
1946	KRT38_HUMAN
1947	NB5R1_MOUSE
1948	TKSP_THEKO
1949	FOXQ1_MOUSE
1950	EMP2_RAT
1951	EF1B_YEAST
1952	GNL3_HUMAN
1953	XPT_ARATH
1954	MYPT2_MOUSE
1955	AIDA_MOUSE
1956	PURB_HUMAN
1957	LFG3_MOUSE
1958	A4_MOUSE
1959	UME1_YEAST
1960	SULF1_HUMAN
1961	M2K10_ARATH
1962	EPHB1_RAT
1963	L2CC_DROME
1964	ASGR1_RAT
1965	CDC3_YEAST
1966	IRX5_HUMAN
1967	DBP5_YEAST
1968	1B55_HUMAN
1969	HMOX1_HUMAN
1970	PAP_HHV11
1971	GSHR_MOUSE
1972	SEPT4_MOUSE
1973	ANGP1_HUMAN
1974	GGA1_YEAST
1975	ACPM1_ARATH
1976	T22D3_MOUSE
1977	TIDC1_MOUSE
1978	ACRO_HUMAN
1979	RBBP7_MOUSE
1980	ASB2_ORYSJ
1981	NLE1_ARATH
1982	WDFY2_CAEEL
1983	PSN2_RAT
1984	HCR_ECOLI
1985	PROP2_GALME
1986	CXE12_ARATH
1987	PAIN_DROME
1988	RAF1_ARATH
1989	CD9_RAT
1990	RS10A_DROME
1991	GGT1_RAT
1992	ARRB2_RAT
1993	ECHD1_MOUSE
1994	EXT1_HUMAN
1995	CDKL1_HUMAN
1996	UPP_ARATH
1997	SMS1_MOUSE
1998	MCTP2_HUMAN
[truncated: 43,343 more rows]
