# Supplementary material for: DeepGO: predicting protein functions from sequence and interactions using a deep ontology-aware classifier
Source: Bioinformatics. 2017 Oct 3;34(4):660–8. doi: 10.1093/bioinformatics/btx624 (PMC5860606; doi:10.1093/bioinformatics/btx624)
Supplement: Supplementary Data [file btx624_supp.zip › btx624-suppl_data/test_cluster.csv]

	proteins
0	13KDA_TRISC
1	169_VACCW
2	18C_DROME
3	1A1D_SCHPO
4	1A_BMV
5	2AAA_YEAST
6	2SS1_BRAOA
7	2SS_CUCMA
8	35NBP_CHRVO
9	3BP1_MOUSE
10	3BP5H_DROME
11	3CP2_STRSQ
12	3DHQ_ACIAD
13	3HAO_YEAST
14	3HBH_CORGL
15	3HID1_ARATH
16	3HIDH_DROME
17	3MDO_PSEAE
18	3MG2_ECOLI
19	3O1D_COMTE
20	3PASE_CLOTH
21	3PASE_ECOLI
22	3PASE_NITEU
23	3SA3_NAJKA
24	4CGT_ANTMA
25	4CLL1_ARATH
26	4CLL6_ARATH
27	4CLL7_ARATH
28	4CLL9_ARATH
29	4HBT_ARTSP
30	4HBT_PSEUC
31	4HYPE_STRRD
32	4ON1_ARATH
33	4OT_BACSU
34	5DNU_ECOLI
35	5FCLL_ARATH
36	5FCL_ECOLI
37	5GT1_PERFR
38	5MAT1_SALSN
39	5MAT2_SALSN
40	5MAT_ARATH
41	5NT3B_DROME
42	5NTC_DICDI
43	6GAL_HYPRU
44	6OMT_PAPSO
45	6P21_YEAST
46	6PGL1_ARATH
47	708A6_MAIZE
48	7DMAW_ASPFU
49	7OMT_PAPSO
50	7SB1_SOYBN
51	A16A1_HUMAN
52	A16L2_CAEEL
53	A1BG_HUMAN
54	A20_VACCC
55	A21_LOXIN
56	A29AB_DROME
57	A2AP_STRCA
58	A32CD_DROME
59	A33A_DROME
60	A36DE_DROME
61	A36_VACCW
62	A4GCT_HUMAN
63	A53E_DROME
64	A63F_DROME
65	A6_DROME
66	A76A_DROME
67	A95EF_DROME
68	A98AB_DROME
69	AA5GT_DIACA
70	AAAA_EMENI
71	AAC6_CITKO
72	AAC6_STEMA
73	AAEA_ECOLI
74	AAEB_ECOLI
75	AAED1_ARATH
76	AAEP_CYTH3
77	AAER_ECOLI
78	AAGAB_HUMAN
79	AAMDC_MOUSE
80	AAMHY_RHILO
81	AAP1_SCHPO
82	AAPT1_ARATH
83	AAR2_SCHPO
84	AAR2_YEAST
85	AARA_PROST
86	AARD_RAT
87	AAS_ECOLI
88	AATF_DROME
89	AATM_YEAST
90	AAT_ECOLI
91	AB140_YEAST
92	AB7A_ARATH
93	AB7I_ARATH
94	ABA2_ARATH
95	ABC1_ARATH
96	ABEC3_MOUSE
97	ABF2_CAEEL
98	ABF2_YEAST
99	ABFC_EMENI
100	ABGA_ECOLI
101	ABGB_ECOLI
102	ABGT_ECOLI
103	ABHD2_DROME
104	ABHD_DICDI
105	ABHEB_HUMAN
106	ABIA_DICDI
107	ABIL3_ARATH
108	ABIQ_LACLL
109	ABKD_DICDI
110	ABM1_YEAST
111	ABNA_ASPNC
112	ABNB_EMENI
113	ABNC_EMENI
114	ABP1_SCHPO
115	ABP2_SCHPO
116	ABR1_ASPFU
117	ABR2_ASPFU
118	ABRA_PLAF7
119	ABRB_BACSU
120	ABRB_ECOLI
121	AC109_NPVAC
122	AC132_NPVAC
123	AC142_NPVAC
124	AC54_NPVAC
125	ACATN_HUMAN
126	ACBD5_HUMAN
127	ACBP3_ARATH
128	ACBP3_CAEEL
129	ACBP_DICDI
130	ACCA_ARATH
131	ACCA_ECOLI
132	ACCD_ECOLI
133	ACCR4_ARATH
134	ACD11_ARATH
135	ACD17_MYCTU
136	ACDH_ARATH
137	ACDP_MYCTU
138	ACEAA_MYCTU
139	ACEB_HALVD
140	ACEB_SCHPO
141	ACEB_YEAST
142	ACEK_ECOLI
143	ACER2_HUMAN
144	ACER3_HUMAN
145	ACES_DROME
146	ACFR1_ARATH
147	ACFR2_ARATH
148	ACH1_CAEEL
149	ACH3_CAEEL
150	ACH4_CAEEL
151	ACH8_CAEEL
152	ACI_MACGN
153	ACKA_CLOAB
154	ACKR4_HUMAN
155	ACL2_SCHPO
156	ACL4_SCHPO
157	ACL4_YEAST
158	ACM1_YEAST
159	ACN2_ACAGO
160	ACNR_CORGL
161	ACOCT_ECOLI
162	ACOX2_ARATH
163	ACOX3_ARATH
164	ACOX4_ARATH
165	ACOX5_CAEEL
166	ACOXL_HUMAN
167	ACOX_YEAST
168	ACPH_ECOLI
169	ACPH_HUMAN
170	ACPM_MYCTU
171	ACPS_ECOLI
172	ACPT_ECOLI
173	ACRC_CLOPR
174	ACRO_MELGA
175	ACRR_ECOLI
176	ACRZ_ECOLI
177	ACR_MYCTU
178	ACSC_MOOTH
179	ACSD_MOOTH
180	ACSE_MOOTH
181	ACSM6_HUMAN
182	ACSS3_MOUSE
183	ACS_PLEBE
184	ACTB_DICDI
185	ACTL8_HUMAN
186	ACTP_ECOLI
187	ACTT3_MOUSE
188	ACXB_XANP2
189	ACXC_XANP2
190	ACYP1_DROME
191	ACYP2_DROME
192	ACYP_ECOLI
193	ADA2_SCHPO
194	ADAD1_MOUSE
195	ADAL_HUMAN
196	ADAS_DICDI
197	ADAT1_DROME
198	ADAT1_HUMAN
199	ADAT2_HUMAN
200	ADAT3_HUMAN
201	ADCB_DICDI
202	ADCK1_MOUSE
203	ADCK2_MOUSE
204	ADCK5_MOUSE
205	ADD37_YEAST
206	ADD_ECOLI
207	ADER_BACSU
208	ADE_YEAST
209	ADF1_CANAL
210	ADF1_YEAST
211	ADG1_SCHPO
212	ADG2_SCHPO
213	ADH2_EMENI
214	ADHA_CLOAB
215	ADHB_MYCTU
216	ADHD_MYCTU
217	ADHP_ECOLI
218	ADH_DROME
219	ADH_MORSE
220	ADIA_ECOLI
221	ADIC_ECOLI
222	ADIG_MOUSE
223	ADK_DICDI
224	ADK_YEAST
225	ADN1_SCHPO
226	ADOK_MYCTU
227	ADPGK_HUMAN
228	ADPPT_HUMAN
229	ADPP_ECOLI
230	ADPRH_STAAM
231	ADPRH_STRPG
232	ADP_ADE02
233	ADR2_CAEEL
234	ADRA_ECOLI
235	ADRB_ECOLI
236	ADRM1_DICDI
237	ADRM1_SCHPO
238	ADRO_SCHPO
239	ADRO_YEAST
240	ADY1_YEAST
241	ADY3_YEAST
242	ADY4_YEAST
243	AED1_ARATH
244	AED3_ARATH
245	AEE18_ARATH
246	AEEP_ECOLI
247	AEEP_THEMA
248	AEP1_MESMA
249	AEP1_YEAST
250	AEP2_YEAST
251	AEP3_YEAST
252	AER_ECOLI
253	AES1_SCHPO
254	AES_ECOLI
255	AEX2_CAEEL
256	AF1L2_HUMAN
257	AF9_CANAL
258	AF9_SCHPO
259	AFAGR_AGRCY
260	AFCA_EMENI
261	AFF1_CAEEL
262	AFLJ_ASPPU
263	AFLO_ASPPU
264	AFLQ_ASPPU
265	AFLX_ASPPU
266	AFLY_ASPPU
267	AFOC_EMENI
268	AFOF_EMENI
269	AFP1L_MALPA
270	AFP1_PASED
271	AFP2S_MALPA
272	AFP3_MALPA
273	AFP_CULCO
274	AFP_PENCH
275	AFRP_STRGR
276	AFR_ARATH
277	AFSY1_CUCME
278	AFT2_YEAST
279	AFTB_MYCTU
280	AFTC_MYCTU
281	AFTIN_HUMAN
282	AGA2_YEAST
283	AGA34_AGAAL
284	AGAA2_SHESA
285	AGAA_ZOBGA
286	AGAB_ZOBGA
287	AGAK_SHESA
288	AGAL3_HYPJE
289	AGALD_EMENI
290	AGAL_CELJU
291	AGAL_ECOLI
292	AGAL_SCHPO
293	AGAR_ECOLI
294	AGAS_SHESA
295	AGBL_LYODE
296	AGCT1_HORVU
297	AGCT_ARATH
298	AGDC_EMENI
299	AGDD_EMENI
300	AGGDS_STRR6
301	AGLB_KLEPN
302	AGLB_METVO
303	AGLC_METVO
304	AGLK_METVO
305	AGLS_HALVD
306	AGLUP_ARATH
307	AGLU_BETVU
308	AGM2_SCHPO
309	AGN1_SCHPO
310	AGN2_SCHPO
311	AGO1_SCHPO
312	AGO3_DROME
313	AGO7_ARATH
314	AGP19_ARATH
315	AGP1_ORYSJ
316	AGP25_ARATH
317	AGP26_ARATH
318	AGP27_ARATH
319	AGP2_YEAST
320	AGP3_YEAST
321	AGP9_ARATH
322	AGP_ECOLI
323	AGRA1_HUMAN
324	AGRD2_HUMAN
325	AGRF1_HUMAN
326	AGRG5_HUMAN
327	AGRG7_HUMAN
328	AGSP1_LEPFX
329	AGTA_DICDI
330	AGX1_YEAST
331	AHA1_YEAST
332	AHC1_YEAST
333	AHC2_YEAST
334	AHLL_BACTU
335	AHP1_YEAST
336	AHP6_ARATH
337	AHPC_ECOLI
338	AHPC_MYCTU
339	AHPD_MYCTU
340	AHRR_MOUSE
341	AHR_CAEEL
342	AHR_ECOLI
343	AHSA1_HUMAN
344	AHSP_MOUSE
345	AI5B_YEAST
346	AIDB_ECOLI
347	AIF1_YEAST
348	AIFM1_DICDI
349	AIM14_YEAST
350	AIM17_YEAST
351	AIM19_SCHPO
352	AIM19_YEAST
353	AIM21_YEAST
354	AIM23_YEAST
355	AIM24_YEAST
356	AIM26_YEAST
357	AIM36_CANAL
358	AIM3_YEAST
359	AIM44_YEAST
360	AIM4_YEAST
361	AIP1_YEAST
362	AIPS_METTH
363	AIS_PSESP
364	AJL1_ANGJA
365	AJL2_ANGJA
366	AK1H_ECOLI
367	AK2H_ECOLI
368	AK3_BACSU
369	AK3_ECOLI
370	AKECT_PSEU5
371	AKH_DROME
372	AKIRN_DROME
373	AKND1_HUMAN
374	AKR_SYNY3
375	AKSA_METJA
376	AKSF_METJA
377	AKTIP_HUMAN
378	AKTP1_DROME
379	AK_MYCTU
380	AL121_ARATH
381	AL221_ARATH
382	AL2SB_MOUSE
383	AL3F1_ARATH
384	ALAC_ECOLI
385	ALADH_ARCFU
386	ALAE_ECOLI
387	ALAM_YEAST
388	ALAT_SCHPO
389	ALAXM_PYRHO
390	ALAXM_SULSO
391	ALAXS_PYRHO
392	ALB1_YEAST
393	ALB2_LATSA
394	ALB33_ARATH
395	ALBA_STRNR
396	ALBU_CHICK
397	ALBU_LITCT
398	ALCR_EMENI
399	ALCS_EMENI
400	ALDA_ECOLI
401	ALDC_BACSU
402	ALDEC_SYNE7
403	ALDH3_DICDI
404	ALDX_SPOSA
405	ALE1_SCHPO
406	ALE1_YEAST
407	ALF1_HALS3
408	ALF_MYCTU
409	ALG10_ARATH
410	ALG10_YEAST
411	ALG11_ARATH
412	ALG11_HUMAN
413	ALG11_SCHPO
414	ALG11_YEAST
415	ALG12_ARATH
416	ALG12_HUMAN
417	ALG12_SCHPO
418	ALG12_YEAST
419	ALG13_SCHPO
420	ALG14_HUMAN
421	ALG14_SCHPO
422	ALG1_SCHPO
423	ALG2_HUMAN
424	ALG3_ARATH
425	ALG3_ASPNC
426	ALG3_HUMAN
427	ALG3_SCHPO
428	ALG3_YEAST
429	ALG44_PSEAE
430	ALG5_SCHPO
431	ALG5_YEAST
432	ALG6_DROME
433	ALG6_SCHPO
434	ALG6_YEAST
435	ALG8_DROME
436	ALG8_HUMAN
437	ALG8_PSEAE
438	ALG8_SCHPO
439	ALG8_YEAST
440	ALG9_ARATH
441	ALG9_HUMAN
442	ALG9_SCHPO
443	ALG9_YEAST
444	ALGD_PSEAE
445	ALGG_PSEAE
446	ALGI_PSEAE
447	ALGJ_PSEAE
448	ALGK_PSEAE
449	ALGL_PSEAE
450	ALGP_PSEAE
451	ALGQ_PSEAE
452	ALGX_PSEAE
453	ALK2_YEAST
454	ALKA_MYCTU
455	ALKB2_ALCBS
456	ALKB2_ARATH
457	ALKB_ECOLI
458	ALKMO_HUMAN
459	ALL4_ASPFU
460	ALLA_ECOLI
461	ALLA_SCHPO
462	ALLA_YEAST
463	ALLB_ECOLI
464	ALLC_DICDI
465	ALLC_ECOLI
466	ALLC_SCHPO
467	ALLC_YEAST
468	ALLD_ECOLI
469	ALLE_ECOLI
470	ALLIU_ALLSA
471	ALLP_ECOLI
472	ALLR_ECOLI
473	ALLS_ECOLI
474	ALLS_MANSE
475	ALLT_MANSE
476	ALMA1_SYMXX
477	ALMT1_ARATH
478	ALMTC_ARATH
479	ALN_ARATH
480	ALN_YEAST
481	ALO_CANAL
482	ALO_SCHPO
483	ALO_YEAST
484	ALP11_SCHPO
485	ALP14_SCHPO
486	ALP16_SCHPO
487	ALP4_SCHPO
488	ALP6_SCHPO
489	ALP7_SCHPO
490	ALR1_ECOLI
491	ALR1_SCHPO
492	ALR2_ECOLI
493	ALRA_DICDI
494	ALR_MYCTU
495	ALR_PENMO
496	ALSB_ECOLI
497	ALSC_ECOLI
498	ALSE_ECOLI
499	ALSK_ECOLI
500	ALT_BPT4
501	ALVOL_POLAE
502	ALX_ECOLI
503	ALY1_YEAST
504	ALY2_SCHPO
505	ALYS_BPDP1
506	AMA1_YEAST
507	AMAL_DROME
508	AMARY_AMABE
509	AMDS_EMENI
510	AME1_YEAST
511	AMER1_DANRE
512	AMER2_HUMAN
513	AMERL_ARATH
514	AMGDS_ACHLA
515	AMGDS_STRR6
516	AMI1_ARATH
517	AMI3_MYCTU
518	AMI4_MYCTU
519	AMIA_ECOLI
520	AMIB_ECOLI
521	AMIC_ECOLI
522	AMIC_PSEAE
523	AMIR_PSEAE
524	AMML_ASTMO
525	AMN1_YEAST
526	AMNLS_DROME
527	AMN_DROME
528	AMN_ECOLI
529	AMOH_ARTGO
530	AMO_ARATH
531	AMO_PEA
532	AMP1_COCNU
533	AMP1_PAEAL
534	AMP20_XENBU
535	AMP23_MACIN
536	AMP2_COCNU
537	AMP3_COCNU
538	AMPA_ANAPZ
539	AMPA_MYCTU
540	AMPC_PSEAE
541	AMPD_ECOLI
542	AMPE_ECOLI
543	AMPG_ECOLI
544	AMPH_ECOLI
545	AMPN_ECOLI
546	AMPPA_THEKO
547	AMPR_PSEAE
548	AMP_BRELA
549	AMP_ECHCG
550	AMS2_SCHPO
551	AMT1_CANGA
552	AMT1_DICDI
553	AMT2_CAEEL
554	AMT2_DICDI
555	AMT3_DICDI
556	AMT3_SCHPO
557	AMTB_ECOLI
558	AMX_DROME
559	AMY1_ECOLI
560	AMY1_SCHPO
561	AMY2_ECOLI
562	AMY2_SCHPO
563	AMY3_SCHPO
564	AMYG_SCHPO
565	AMYG_YEAST
566	AMY_BACLI
567	AN13C_HUMAN
568	ANAG_HUMAN
569	ANDAB_BURCE
570	ANDP_DROME
571	ANGE1_HUMAN
572	ANGE2_HUMAN
573	ANKL2_CAEEL
574	ANM15_ARATH
575	ANM5_CAEEL
576	ANM5_DICDI
577	ANM5_DROME
578	ANM7_TRYB2
579	ANO39_PATPE
580	ANR2_YEAST
581	ANR33_MOUSE
582	ANR49_HUMAN
583	ANR53_HUMAN
584	ANT1_YEAST
585	ANT3_HUMAN
586	ANTIH_BPT4
587	ANTR6_ARATH
588	ANX10_DROME
589	ANXA9_HUMAN
590	ANXD3_ARATH
591	ANXD5_ARATH
592	AN_HCMVM
593	AN_HHV11
594	AO1_ARATH
595	AOTC_XANCP
596	AOX4_ARATH
597	AOX_TRYBB
598	AP1AR_HUMAN
599	AP1B1_YEAST
600	AP1G1_SCHPO
601	AP1G1_YEAST
602	AP2A2_DICDI
603	AP2A_SCHPO
604	AP2B_SCHPO
605	AP2B_YEAST
606	AP2M_YEAST
607	AP3B_SCHPO
608	AP3B_YEAST
609	AP3D_ARATH
610	AP3D_SCHPO
611	AP3D_YEAST
612	AP3M_SCHPO
613	AP3M_YEAST
614	AP3S_YEAST
615	AP4A_MYCTU
616	AP4E_ARATH
617	AP4M_ARATH
618	AP5B1_HUMAN
619	AP5M1_HUMAN
620	AP5S1_HUMAN
621	AP5Z1_HUMAN
622	APA_MYCTU
623	APBE1_KLEP3
624	APBLA_ARATH
625	APBP2_HUMAN
626	APC10_SCHPO
627	APC10_YEAST
628	APC13_HUMAN
629	APC13_SCHPO
630	APC14_SCHPO
631	APC15_HUMAN
632	APC15_SCHPO
633	APC2_ARATH
634	APC2_DICDI
635	APC2_SCHPO
636	APC2_YEAST
637	APC3_SCHPO
638	APC4_ARATH
639	APC4_HUMAN
640	APC5_HUMAN
641	APC5_SCHPO
642	APC5_YEAST
643	APC7_HUMAN
644	APC8_SCHPO
645	APC9_YEAST
646	APCB1_ARATH
647	APE1L_ARATH
648	APEB_MYCTU
649	APE_ASFB7
650	APF1_ARATH
651	APH1_CAEEL
652	APH1_DICDI
653	APH4_DROME
654	APHA_ECOLI
655	API1_MYCTU
656	API2_MYCTU
657	API5_DROME
658	APLD1_RAT
659	APMAP_HUMAN
660	APN1_SCHPO
661	APN1_YEAST
662	APN2_SCHPO
663	APN2_YEAST
664	APOBR_MOUSE
665	APOP1_MOUSE
666	APPX_ECOLI
667	APPY_ECOLI
668	APQ12_YEAST
669	APRA_DESGI
670	APRA_DICDI
671	APRD_PSEAE
672	APRF_PSEAE
673	APRR6_ARATH
674	APTH1_SCHPO
675	APTH1_YEAST
676	APTX_DROME
677	APTX_SCHPO
678	APTX_YEAST
679	APX1_CAEEL
680	APX6_ARATH
681	APY1_ARATH
682	APY7_ARATH
683	APYA_EMENI
684	APY_CIMLE
685	AQP10_CAEEL
686	AQP12_MOUSE
687	AQPB_DICDI
688	AQPZ_ECOLI
689	AQP_DROME
690	AQR1_YEAST
691	ARA1_YEAST
692	ARA2_YEAST
693	ARAA_AZOBR
694	ARAA_ECOLI
695	ARADA_AZOBR
696	ARADH_HALVD
697	ARAD_SULSO
698	ARAF_ECOLI
699	ARAH_ECOLI
700	ARAJ_ECOLI
701	ARB1_SCHPO
702	ARB2_SCHPO
703	ARC2A_ARATH
704	ARC3_ARATH
705	ARC5_ARATH
706	ARCA_MYCTU
707	ARCA_PSEAE
708	ARCB_ECOLI
709	ARCC_PSEAE
710	ARCD_ECOLI
711	ARCD_PSEAE
712	ARCH_PYRHO
713	ARCM_ECOLI
714	ARCR_STAA8
715	ARCS_METJA
716	ARD15_CAEEL
717	ARD17_CAEEL
718	ARD1_UROFA
719	ARDH_CANTR
720	ARE2_CANAX
721	ARE2_YEAST
722	AREH1_SCHPO
723	AREH2_SCHPO
724	AREL1_HUMAN
725	AREP1_ARATH
726	AREP_HERA2
727	ARE_SULSF
728	ARFA_ECOLI
729	ARFA_MYCTU
730	ARFB_METJA
731	ARFB_MYCTU
732	ARFC_MYCTU
733	ARG39_HUMAN
734	ARGA_MYCTU
735	ARGB_ECOLI
736	ARGC_ARATH
737	ARGC_ECOLI
738	ARGC_MYCTU
739	ARGD_ARATH
740	ARGD_MYCTU
741	ARGD_SCHPO
742	ARGD_YEAST
743	ARGE_ECOLI
744	ARGHX_STRVI
745	ARGI_BACSU
746	ARGI_EMENI
747	ARGI_YEAST
748	ARGJ_ARATH
749	ARGJ_MYCTU
750	ARGK_ECOLI
751	ARGL1_HUMAN
752	ARGO_ECOLI
753	ARGP_ECOLI
754	ARGR_MYCTU
755	ARGR_PSEAE
756	ARID1_ARATH
757	ARIR_ECOLI
758	ARL11_MOUSE
759	ARL3_YEAST
760	ARLS_STAA8
761	ARLY_ARATH
762	ARLY_ECOLI
763	ARLY_MYCTU
764	ARM12_HUMAN
765	ARMAD_ARMVU
766	ARMC1_MOUSE
767	ARMC3_HUMAN
768	ARMC6_MOUSE
769	ARMC7_HUMAN
770	ARMC9_HUMAN
771	ARMS2_HUMAN
772	ARNB_ECOLI
773	ARNC_ECOLI
774	ARND_ECOLI
775	ARNE_ECOLI
776	ARNT_ECOLI
777	ARO10_YEAST
778	ARO80_YEAST
779	ARO8_YEAST
780	ARO9_YEAST
781	AROA_MYCTU
782	AROB_MYCTU
783	AROC_HELPY
784	AROC_MYCTU
785	AROC_STRPN
786	AROD_ENTFA
787	AROE_AQUAE
788	AROE_ECOLI
789	AROE_HELPX
790	AROE_STAEQ
791	AROE_THET8
792	AROG_MYCTU
793	AROH_BACSU
794	AROH_THETH
795	ARP10_MOUSE
796	ARP10_SCHPO
797	ARP10_YEAST
798	ARP2_ASPFU
799	ARP42_SCHPO
800	ARP4_ARATH
801	ARP4_SCHPO
802	ARP4_YEAST
803	ARP5_ARATH
804	ARP5_DROME
805	ARP5_HUMAN
806	ARP5_SCHPO
807	ARP5_YEAST
808	ARP6_ARATH
809	ARP6_CHICK
810	ARP6_DROME
811	ARP6_SCHPO
812	ARP7_ARATH
813	ARP7_YEAST
814	ARP8_ARATH
815	ARP8_DROME
816	ARP8_HUMAN
817	ARP9_SCHPO
818	ARP9_YEAST
819	ARPC1_DICDI
820	ARPC2_DICDI
821	ARPC2_SCHPO
822	ARPC2_YEAST
823	ARPC3_ARATH
824	ARPC3_DICDI
825	ARPC5_DICDI
826	ARPC5_SCHPO
827	ARPC5_YEAST
828	ARPD_ENTAV
829	ARPIN_DICDI
830	ARP_ARATH
831	ARR22_ARATH
832	ARR2_YEAST
833	ARR3_YEAST
834	ARRA_DROME
835	ARRB_DROME
836	ARSB_ECOLI
837	ARSC_ECOLI
838	ARSG_HUMAN
839	ARSK_HUMAN
840	ARSR_ECOLI
841	ARSS_METTH
842	ART1_SCHPO
843	ART5_YEAST
844	ARTM_ECOLI
845	ARTQ_ECOLI
846	ARUH_PSEAE
847	ARUI_PSEAE
848	ARV1_CANAL
849	ARV1_SCHPO
850	ARV1_YEAST
851	ARX1_SCHPO
852	ARX1_YEAST
853	ARZ1_SCHPO
854	AS1_ANTMA
855	ASAL_ALLSA
856	ASAT1_ARATH
857	ASAT3_SOLLC
858	ASB9_HUMAN
859	ASCC2_HUMAN
860	ASCG_ECOLI
861	ASC_DANRE
862	ASD1_ARATH
863	ASE1_SCHPO
864	ASE1_YEAST
865	ASF2_YEAST
866	ASG7_YEAST
867	ASGL1_DROME
868	ASH2_DROME
869	ASH2_SCHPO
870	ASHH1_ARATH
871	ASHWN_HUMAN
872	ASHWN_XENLA
873	ASI1_YEAST
874	ASI2_YEAST
875	ASI3_YEAST
876	ASL1_SCHPO
877	ASM1_CAEEL
878	ASM2_CAEEL
879	ASMA_ECOLI
880	ASML_HUMAN
881	ASNA_ECOLI
882	ASNC_ECOLI
883	ASND1_SCHPO
884	ASP3_CAEEL
885	ASP63_ARATH
886	ASP6_CAEEL
887	ASPA_ECOLI
888	ASPG1_ECOLI
889	ASPG1_YEAST
890	ASPG2_ECOLI
891	ASPH2_HUMAN
892	ASPL1_ARATH
893	ASPL2_ARATH
894	ASPR1_PHARH
895	ASPR_NEAJA
896	ASR3_ARATH
897	ASSY_ARATH
898	ASSY_ECOLI
899	ASSY_MYCTU
900	AST1_SCHPO
901	ASTB_ECOLI
902	ASTD_ECOLI
903	ASTE_DROME
904	ASUN_DROME
905	AT13A_ARATH
906	AT18A_ARATH
907	AT18F_ARATH
908	AT5F1_DROME
909	AT5SL_MOUSE
910	ATA7_ARATH
911	ATAT1_CAEEL
912	ATAT2_CAEEL
913	ATAT_TETTS
914	ATCA1_ARATH
915	ATCA3_ARATH
916	ATDA1_ACISP
917	ATE1_SCHPO
918	ATE1_YEAST
919	ATF1_YEAST
920	ATF2_YEAST
921	ATG10_ARATH
922	ATG10_SCHPO
923	ATG10_YEAST
924	ATG11_SCHPO
925	ATG12_SCHPO
926	ATG12_YEAST
927	ATG13_ASPOR
928	ATG13_DROME
929	ATG13_SCHPO
930	ATG13_YEAST
931	ATG14_SCHPO
932	ATG14_YEAST
933	ATG15_SCHPO
934	ATG15_YEAST
935	ATG16_SCHPO
936	ATG17_SCHPO
937	ATG17_YEAST
938	ATG18_YEAST
939	ATG19_YEAST
940	ATG1A_ARATH
941	ATG1_DICDI
942	ATG20_SCHPO
943	ATG22_SCHPO
944	ATG22_YEAST
945	ATG23_YEAST
946	ATG29_YEAST
947	ATG31_YEAST
948	ATG32_YEAST
949	ATG33_YEAST
950	ATG34_YEAST
951	ATG36_YEAST
952	ATG37_KOMPG
953	ATG39_YEAST
954	ATG3_ARATH
955	ATG3_SCHPO
956	ATG3_YEAST
957	ATG40_YEAST
958	ATG41_YEAST
959	ATG4C_HUMAN
960	ATG4_SCHPO
961	ATG4_YEAST
962	ATG5_ARATH
963	ATG5_DICDI
964	ATG5_DROME
965	ATG5_MAGO7
966	ATG5_SCHPO
967	ATG5_YEAST
968	ATG7_ARATH
969	ATG7_SCHPO
970	ATG7_YEAST
971	ATG9_DICDI
972	ATG9_SCHPO
973	ATG9_YEAST
974	ATGA1_HUMAN
975	ATI1_ARATH
976	ATIF_SCHPO
977	ATL1_SCHPO
978	ATL5_HUMAN
979	ATL9_ARATH
980	ATLE_AGRAE
981	ATL_ECOLI
982	ATO3_YEAST
983	ATOE_ECOLI
984	ATOS_ECOLI
985	ATO_ARATH
986	ATP10_SCHPO
987	ATP10_YEAST
988	ATP11_SCHPO
989	ATP11_YEAST
990	ATP12_SCHPO
991	ATP12_YEAST
992	ATP14_SCHPO
993	ATP14_YEAST
994	ATP19_YEAST
995	ATP22_YEAST
996	ATP23_HUMAN
997	ATP23_YEAST
998	ATP25_SCHPO
999	ATP25_YEAST
1000	ATP4_ARATH
1001	ATP5H_ARATH
1002	ATP5H_DROME
1003	ATP5J_DROME
1004	ATP6_DROME
1005	ATP6_ECOLI
1006	ATP6_YEAST
1007	ATP7_ARATH
1008	ATP7_SCHPO
1009	ATP7_YEAST
1010	ATPB1_DROME
1011	ATPB2_DROME
1012	ATPD_ARATH
1013	ATPD_ECOLI
1014	ATPD_SCHPO
1015	ATPD_SYNY3
1016	ATPD_YEAST
1017	ATPE_ECOLI
1018	ATPE_MYCTU
1019	ATPE_SYNY3
1020	ATPF1_MOUSE
1021	ATPF_ECOLI
1022	ATPF_MYCTU
1023	ATPF_SCHPO
1024	ATPF_SYNY3
1025	ATPG3_ARATH
1026	ATPG_DICDI
1027	ATPG_ECOLI
1028	ATPG_SCHPO
1029	ATPG_YEAST
1030	ATPJ_YEAST
1031	ATPK_DROME
1032	ATPK_SCHPO
1033	ATPK_YEAST
1034	ATPL2_CAEEL
1035	ATPN_YEAST
1036	ATPO_ARATH
1037	ATPO_DICDI
1038	ATPO_SCHPO
1039	ATPX_RHORU
1040	ATPX_SYNY3
1041	ATPZ_ECOLI
1042	ATRIP_DROME
1043	ATRIP_HUMAN
1044	ATRMA_PYRAB
1045	ATRX_RAT
1046	ATS1_YEAST
1047	ATS3_ARATH
1048	ATSE1_PSEAE
1049	ATSE2_PSEAE
1050	ATSE3_PSEAE
1051	ATSE4_PSEAE
1052	ATSE_AGRFC
1053	ATSE_STAAC
1054	ATSK_ACIAD
1055	ATSK_MYCTU
1056	ATX2_YEAST
1057	ATX3_CAEEL
1058	ATZF_PSESD
1059	AUA1_YEAST
1060	AUB_DROME
1061	AUD_PHACH
1062	AUG5_ARATH
1063	AUG6_ARATH
1064	AUG7_ARATH
1065	AUNIP_HUMAN
1066	AUR1_SCHPO
1067	AURA_CHLAA
1068	AURB_CHLAA
1069	AUSD_EMENI
1070	AUSE_EMENI
1071	AUSG_EMENI
1072	AUSH_EMENI
1073	AUSJ_EMENI
1074	AUSK_EMENI
1075	AUSN_EMENI
1076	AVEN_HUMAN
1077	AVL9_HUMAN
1078	AVL9_SCHPO
1079	AVP1_ARATH
1080	AVP2_ARATH
1081	AVPI1_MOUSE
1082	AVR2_CHICK
1083	AVRA_STRVR
1084	AVRB_STRVR
1085	AVT1_YEAST
1086	AVT2_YEAST
1087	AVT3_SCHPO
1088	AVT3_YEAST
1089	AVT4_YEAST
1090	AVT5_SCHPO
1091	AVT6_YEAST
1092	AVT7_YEAST
1093	AVTA_ECOLI
1094	AXE2_GEOSE
1095	AXEP_POPTR
1096	AXHA2_EMENI
1097	AXNR_XENLA
1098	AXN_DROME
1099	AXR4_ARATH
1100	AYG1_ASPFU
1101	AYR1_SCHPO
1102	AYT1_YEAST
1103	AZET_SCHPO
1104	AZI2_MOUSE
1105	AZIB1_STREG
1106	AZIB2_STREG
1107	AZOR_ECOLI
1108	AZR1_SCHPO
1109	AZR1_YEAST
1110	AZR_BACSU
1111	AZUC_ECOLI
1112	B1Q_LOXIN
1113	B2L10_HUMAN
1114	B2L12_HUMAN
1115	B2L14_HUMAN
1116	B2L15_MOUSE
1117	B2LA1_MOUSE
1118	B3GN4_HUMAN
1119	B3GN7_HUMAN
1120	B3GN8_HUMAN
1121	B3GT5_HUMAN
1122	B3GTB_ARATH
1123	B3GTF_ARATH
1124	B3GTG_ARATH
1125	B4GN3_HUMAN
1126	B4GT7_HUMAN
1127	B561A_ARATH
1128	B561C_ARATH
1129	B561P_ARATH
1130	BABA1_HUMAN
1131	BAC1_ARATH
1132	BACA_BACSU
1133	BACB_BACSU
1134	BACC_DROME
1135	BACF_BACSU
1136	BACG_BACSU
1137	BADH_SCHPO
1138	BAES_ECOLI
1139	BAFL_HUMAN
1140	BAG1A_SCHPO
1141	BAG1B_SCHPO
1142	BAG1_ARATH
1143	BAG2_HUMAN
1144	BAG4_ARATH
1145	BAG7_ARATH
1146	BAG8_ARATH
1147	BAGLU_SCUBA
1148	BAGP1_ARATH
1149	BAHD1_HUMAN
1150	BALF1_EBVB9
1151	BAM4_ARATH
1152	BAMA_ECOLI
1153	BAMB_ECOLI
1154	BAMC_ECOLI
1155	BAMD_ECOLI
1156	BAME_ECOLI
1157	BAM_DROME
1158	BANK1_MOUSE
1159	BAP1_ARATH
1160	BAR1_CAEEL
1161	BAR1_YEAST
1162	BARD1_CAEEL
1163	BARF1_EBVA8
1164	BAS1_YEAST
1165	BASL_ARATH
1166	BASR_ECOLI
1167	BASS1_ARATH
1168	BASS2_ARATH
1169	BASS3_ARATH
1170	BASS4_ARATH
1171	BASS_ECOLI
1172	BAT1_ARATH
1173	BAUC_PSEAE
1174	BAUR_PSEAE
1175	BBC3B_HUMAN
1176	BBD1_ARATH
1177	BBOF1_XENLA
1178	BBP1_YEAST
1179	BBS10_HUMAN
1180	BBS1_CAEEL
1181	BBS1_HUMAN
1182	BBS2_CAEEL
1183	BBS4_DROME
1184	BBS5_CAEEL
1185	BBS7_CAEEL
1186	BCA6_ARATH
1187	BCCA_MYCTU
1188	BCCIP_ARATH
1189	BCD1_HUMAN
1190	BCD1_SCHPO
1191	BCGS_ORIVU
1192	BCH2_YEAST
1193	BCHE_RHOCB
1194	BCHF_RHOCB
1195	BCHJ_RHOCB
1196	BCK2_YEAST
1197	BCLF1_HUMAN
1198	BCP1_SCHPO
1199	BCP1_YEAST
1200	BCSA_ECOLI
1201	BCSB_ECOLI
1202	BCSE_ECOLI
1203	BCUSY_MAGGA
1204	BDC1_SCHPO
1205	BDCA_ECOLI
1206	BDCR_ECOLI
1207	BDEF_RUDPH
1208	BDEF_TACTR
1209	BDF1_YEAST
1210	BDF2_YEAST
1211	BDG1_ARATH
1212	BDG4_ARATH
1213	BDHA_BACSU
1214	BDLP_NOSP7
1215	BDL_DROME
1216	BDM_ECOLI
1217	BDS1_YEAST
1218	BDS2A_BUNCI
1219	BECN1_ARATH
1220	BECN1_SCHPO
1221	BECN1_YEAST
1222	BECN_CAEEL
1223	BED3_CAEEL
1224	BEKAS_PSEAE
1225	BEM1_YEAST
1226	BEM46_SCHPO
1227	BEM4_YEAST
1228	BEND3_HUMAN
1229	BEND7_HUMAN
1230	BEPA_BARHE
1231	BEPA_ECOLI
1232	BET1_CAEEL
1233	BET1_YEAST
1234	BET5_SCHPO
1235	BET5_YEAST
1236	BETI_ECOLI
1237	BETP_CORGL
1238	BETT_ECOLI
1239	BE_MYCTU
1240	BE_THEKO
1241	BE_THET8
1242	BFA1_YEAST
1243	BFAR_HUMAN
1244	BFD_ECOLI
1245	BFR1_YEAST
1246	BFR2_SCHPO
1247	BFR2_YEAST
1248	BFRB_MYCTU
1249	BFR_ECOLI
1250	BFR_MYCTU
1251	BFR_PSEAE
1252	BG5_ARATH
1253	BGBP2_DROME
1254	BGH2A_BACO1
1255	BGH3A_BACO1
1256	BGH3B_BACO1
1257	BGH5A_BACO1
1258	BGLA_ECOLI
1259	BGLB_EMENI
1260	BGLC_EMENI
1261	BGLD_EMENI
1262	BGLF_ASPOR
1263	BGLG_ASPOR
1264	BGLG_ECOLI
1265	BGLJ_ECOLI
1266	BGLM_ASPFU
1267	BGLR_ECOLI
1268	BGLS_SCHPO
1269	BGLX_ECOLI
1270	BGML_DROME
1271	BH047_ARATH
1272	BH090_ARATH
1273	BH092_ARATH
1274	BH095_ARATH
1275	BH101_ARATH
1276	BH148_ORYSJ
1277	BH150_ARATH
1278	BH151_ARATH
1279	BHSA_ECOLI
1280	BI1_ARATH
1281	BI1_DROME
1282	BI2L1_HUMAN
1283	BIB_DROME
1284	BICA_SYNP2
1285	BICC_DROME
1286	BICL2_MOUSE
1287	BICRD_DROME
1288	BIG1_CANAL
1289	BIG1_SCHPO
1290	BIG1_YEAST
1291	BIKB_THET8
1292	BIK_HUMAN
1293	BIK_MOUSE
1294	BIM1_YEAST
1295	BIM3_ARATH
1296	BIN4_ARATH
1297	BIO5_YEAST
1298	BIOA_YEAST
1299	BIOB_MYCTU
1300	BIOC_ECOLI
1301	BIODA_ARATH
1302	BIOD_YEAST
1303	BIOF1_MYCTU
1304	BIOF2_MYCTU
1305	BIOF_ARATH
1306	BIOF_ECOLI
1307	BIOI_BACSU
1308	BIOW_LYSSH
1309	BIOY2_LACLM
1310	BIR1_SCHPO
1311	BIR1_YEAST
1312	BIRA_ECOLI
1313	BIS1_SCHPO
1314	BIT2_YEAST
1315	BIT61_SCHPO
1316	BIT61_YEAST
1317	BIVM_HUMAN
1318	BKDB_MYCTU
1319	BKDC_MYCTU
1320	BL1S1_YEAST
1321	BL1S2_DROME
1322	BL1S3_DROME
1323	BL1S4_CAEEL
1324	BL1S4_DROME
1325	BL1S4_YEAST
1326	BL1S5_CAEEL
1327	BL1S5_DROME
1328	BL1S6_CAEEL
1329	BL1S6_DROME
1330	BLAB_AERHY
1331	BLAB_BACFG
1332	BLAB_SERMA
1333	BLAC_MYCTU
1334	BLAI_MYCTU
1335	BLAI_STAAU
1336	BLAN1_KLEPN
1337	BLCAP_HUMAN
1338	BLE3_ORYSJ
1339	BLH_UNCMB
1340	BLR_ECOLI
1341	BLT1_SCHPO
1342	BLT_ARATH
1343	BLUB_RHIME
1344	BLUF_ECOLI
1345	BLVRB_HUMAN
1346	BMT2_SCHPO
1347	BMT5_SCHPO
1348	BMT5_YEAST
1349	BMT6_YEAST
1350	BMT8_CANAL
1351	BN3D2_DROME
1352	BN3D2_HUMAN
1353	BNA3_YEAST
1354	BNB_DROME
1355	BNCB_BENHI
1356	BNI4_YEAST
1357	BNI5_YEAST
1358	BNIPL_HUMAN
1359	BNK_DROME
1360	BNS1_YEAST
1361	BNZE_PSEPU
1362	BOB1_YEAST
1363	BOCKS_DROME
1364	BOLA1_MOUSE
1365	BOLA2_ARATH
1366	BOLA2_HUMAN
1367	BOLA4_ARATH
1368	BOLA_ECOLI
1369	BOP3_YEAST
1370	BOP_HUMAN
1371	BOR1_YEAST
1372	BORA_DROME
1373	BORA_HUMAN
1374	BORC5_HUMAN
1375	BORC7_HUMAN
1376	BORC8_HUMAN
1377	BORD_ECOLI
1378	BORE1_DANRE
1379	BORE2_XENLA
1380	BOREA_DROME
1381	BOS1_SCHPO
1382	BOS1_YEAST
1383	BOT2_BOTFU
1384	BOWL_XENLA
1385	BP08_BPT4
1386	BP09_BPT4
1387	BP10_BPT4
1388	BP11_BPT4
1389	BP25_BPT4
1390	BP27_BPT4
1391	BP53_BPT4
1392	BP54_BPT4
1393	BP5_BPT4
1394	BPG2_ARATH
1395	BPIA2_HUMAN
1396	BPIB1_HUMAN
1397	BPIB2_HUMAN
1398	BPIB3_HUMAN
1399	BPJ_BPP2
1400	BPL1_YEAST
1401	BPS1_ARATH
1402	BQMT_SYNY3
1403	BQT1_SCHPO
1404	BQT2_SCHPO
1405	BQT3_SCHPO
1406	BQT4_SCHPO
1407	BRAT1_ARATH
1408	BRB_BASAL
1409	BRC1_SCHPO
1410	BRCA2_DROME
1411	BRE1_CANAL
1412	BRE2_CAEEL
1413	BRE2_YEAST
1414	BRE5_CAEEL
1415	BRE5_YEAST
1416	BRF2_HUMAN
1417	BRK6_CYPDO
1418	BRL1_SCHPO
1419	BRN_DROME
1420	BRO1_CANAL
1421	BROX_HUMAN
1422	BRP_HALSA
1423	BRR1_YEAST
1424	BRR6_SCHPO
1425	BRRF1_EBVB9
1426	BRX_ARATH
1427	BSCL2_DROME
1428	BSCLH_SCHPO
1429	BSD2_SCHPO
1430	BSD2_YEAST
1431	BSG2_DROME
1432	BSMA_ECOLI
1433	BSMT1_ARATH
1434	BSP1_YEAST
1435	BSPH1_MOUSE
1436	BSSR_ECOLI
1437	BSSS_ECOLI
1438	BST1_HUMAN
1439	BST2_HUMAN
1440	BSU1_SCHPO
1441	BT3_ARATH
1442	BTB2_SCHPO
1443	BTB3_SCHPO
1444	BTGC_EMENI
1445	BTG_DICDI
1446	BTLA_HUMAN
1447	BTLA_MOUSE
1448	BTN1_SCHPO
1449	BTN2_YEAST
1450	BTNL1_MOUSE
1451	BTNL2_MOUSE
1452	BTRB_BACCI
1453	BTRD_BACCI
1454	BTRH_BACCI
1455	BTRJ_BACCI
1456	BTRK_BACCI
1457	BTRL_BACCI
1458	BTRO_BACCI
1459	BTRP_BACCI
1460	BTRV_BACCI
1461	BTUB_ECOLI
1462	BTUE_ECOLI
1463	BTUF_ECOLI
1464	BTUR_ECOLI
1465	BUB1_CAEEL
1466	BUB2_YEAST
1467	BUB3_YEAST
1468	BUBR1_ARATH
1469	BUD16_YEAST
1470	BUD17_YEAST
1471	BUD21_YEAST
1472	BUD32_EMENI
1473	BUD32_SCHPO
1474	BUD32_YEAST
1475	BUD5_YEAST
1476	BUD6_YEAST
1477	BUD8_YEAST
1478	BUD9_YEAST
1479	BUG1_YEAST
1480	BUK1_CLOAB
1481	BUR2_YEAST
1482	BUT1_SCHPO
1483	BVGA_BORPE
1484	BVMO4_DIESD
1485	BVMO_PSEAE
1486	BX6_MAIZE
1487	BXI1_SCHPO
1488	BXI1_YEAST
1489	BXLB_EMENI
1490	BYE1_SCHPO
1491	BYR1_SCHPO
1492	BYR4_SCHPO
1493	BZIP1_ARATH
1494	BZLF1_EBVB9
1495	BZP60_ARATH
1496	BZPR_DICDI
1497	BZRD_YEAST
1498	C1139_DROME
1499	C125_CYPDO
1500	C12A4_DROME
1501	C135B_MYCTU
1502	C14D1_ORYSJ
1503	C14F5_SCHPO
1504	C15A1_DIPPU
1505	C15C1_BOMMO
1506	C167_SORCE
1507	C295L_MOUSE
1508	C2C2L_MOUSE
1509	C2C4B_HUMAN
1510	C2CD5_HUMAN
1511	C2D1_DROME
1512	C42_NPVAC
1513	C4BPB_HUMAN
1514	C4G15_DROME
1515	C508B_DICDI
1516	C560_CAEEL
1517	C561_ECOLI
1518	C56H_ECOLI
1519	C56I_ECOLI
1520	C5AR1_ONCMY
1521	C6A13_DROME
1522	C70A2_ARATH
1523	C70B1_ARATH
1524	C70B3_ARATH
1525	C71AJ_AMMMJ
1526	C71B6_ARATH
1527	C71BB_ARATH
1528	C724B_ORYSJ
1529	C77A4_ARATH
1530	C80B3_PAPSO
1531	C82G1_ARATH
1532	C86B1_ARATH
1533	C90B1_ARATH
1534	C94C1_ARATH
1535	C96AF_ARATH
1536	C97B3_ARATH
1537	C99A3_ORYSJ
1538	CA052_HUMAN
1539	CA123_HUMAN
1540	CA174_HUMAN
1541	CA186_HUMAN
1542	CA198_HUMAN
1543	CAAT6_ARATH
1544	CAAT9_ARATH
1545	CAB1_CAEEL
1546	CAB25_ARATH
1547	CAB5_YEAST
1548	CABS_TOBAC
1549	CACL1_HUMAN
1550	CACM_YEAST
1551	CACO2_HUMAN
1552	CACP_YEAST
1553	CACT_DROME
1554	CAD1_ARATH
1555	CAD1_DICDI
1556	CAD96_DROME
1557	CADB_ECOLI
1558	CADC_ECOLI
1559	CADF_DROME
1560	CADI_MYCTU
1561	CAF1B_HUMAN
1562	CAF20_YEAST
1563	CAGT_HELPY
1564	CAH11_MOUSE
1565	CAH15_MOUSE
1566	CAH_THEMA
1567	CAIB_ECOLI
1568	CAIF_ECOLI
1569	CAIT_ECOLI
1570	CALB_PSEUH
1571	CALX_CAEEL
1572	CALX_YEAST
1573	CAMK_RHOSO
1574	CAMP_BUNFA
1575	CAMT2_DICDI
1576	CAMYS_STRVI
1577	CAN14_HUMAN
1578	CAN1N_EMENI
1579	CAN5_CAEEL
1580	CANC_DROME
1581	CAN_CANAL
1582	CAN_YEAST
1583	CAO_ARATH
1584	CAP1_DICDI
1585	CAP7_HUMAN
1586	CAP8_ADE05
1587	CAPAR_DROME
1588	CAPPA_CLOPE
1589	CAPP_ECOLI
1590	CAPR2_DANRE
1591	CAPS4_NORAV
1592	CAPSD_BMV
1593	CAPSD_BPHK7
1594	CAPSD_BPLP2
1595	CAPSD_BPMS2
1596	CAPSD_BPPAJ
1597	CAPSD_BPPH2
1598	CAPSD_BPPH6
1599	CAPSD_BPPRD
1600	CAPSD_BPSPP
1601	CAPSD_BPT5
1602	CAPSD_HEVHY
1603	CAPSD_LAMBD
1604	CAPSD_PAVHV
1605	CAPSD_PCV2
1606	CAPSF_BPPH2
1607	CAPSH_ADE05
1608	CAPSH_BPT4
1609	CAPSP_ADE05
1610	CAPSP_BPT4
1611	CAPZA_DICDI
1612	CAPZA_SCHPO
1613	CAP_DICDI
1614	CAP_SCHPO
1615	CAP_YEAST
1616	CAR10_CANAL
1617	CARAC_PSERE
1618	CARAC_SPHSX
1619	CARAD_PSERE
1620	CARA_ACEWO
1621	CARA_ARATH
1622	CARA_MYCTU
1623	CARC_ACEWD
1624	CARD8_HUMAN
1625	CARD_MYCTU
1626	CARME_SCHPO
1627	CARME_YEAST
1628	CAS10_MYCTU
1629	CAS1_ECOLI
1630	CAS1_MYCTU
1631	CAS2_BACHD
1632	CAS2_ECOLI
1633	CAS3_ECOLI
1634	CAS4_PYRCJ
1635	CAS4_SULSO
1636	CAS5_ECOLI
1637	CAS5_HALVD
1638	CAS6_ECOLI
1639	CAS6_PYRFU
1640	CASC_ECOLI
1641	CASP8_DROME
1642	CASP_YEAST
1643	CAS_ARATH
1644	CAS_DROME
1645	CATA_ACIAD
1646	CATIP_DANRE
1647	CAV1_CAEEL
1648	CAV2_CAEEL
1649	CAV_DROME
1650	CAX2_ARATH
1651	CAX4_YEAST
1652	CAYP1_HUMAN
1653	CB015_HUMAN
1654	CB042_HUMAN
1655	CB061_MOUSE
1656	CB070_HUMAN
1657	CB22_SPIOL
1658	CB2B_SPIOL
1659	CB2C_SPIOL
1660	CB60G_ARATH
1661	CBARP_MOUSE
1662	CBDP_CLOTH
1663	CBEA_ECOLI
1664	CBF11_SCHPO
1665	CBF12_SCHPO
1666	CBF3A_YEAST
1667	CBF3C_YEAST
1668	CBG95_UNIPI
1669	CBH1_SCHPO
1670	CBH2_SCHPO
1671	CBIKC_DESVH
1672	CBIKP_DESVH
1673	CBIK_SALTY
1674	CBIN_RHOCB
1675	CBIQ_RHOCB
1676	CBIQ_SALTY
1677	CBIX_ARCFU
1678	CBL_ECOLI
1679	CBL_MYCTU
1680	CBP1_BACSU
1681	CBP1_PYRFU
1682	CBP1_SABMA
1683	CBP1_YEAST
1684	CBP2_DICDI
1685	CBP2_YEAST
1686	CBP3_YEAST
1687	CBP4_YEAST
1688	CBP6_SCHPO
1689	CBP6_YEAST
1690	CBPA1_DROME
1691	CBPC6_CAEEL
1692	CBPM_ECOLI
1693	CBPS_YEAST
1694	CBRB_ECOLI
1695	CBRC_ECOLI
1696	CBS1_YEAST
1697	CBSX3_ARATH
1698	CBSX6_ARATH
1699	CBS_YEAST
1700	CC020_HUMAN
1701	CC033_HUMAN
1702	CC103_HUMAN
1703	CC106_HUMAN
1704	CC113_HUMAN
1705	CC116_HUMAN
1706	CC124_HUMAN
1707	CC12_EUGGR
1708	CC130_HUMAN
1709	CC134_HUMAN
1710	CC137_HUMAN
1711	CC146_HUMAN
1712	CC181_HUMAN
1713	CC182_MOUSE
1714	CC184_HUMAN
1715	CC28B_HUMAN
1716	CCA2_SCHPO
1717	CCAPR_DROME
1718	CCA_DROME
1719	CCA_ECOLI
1720	CCB1_ARATH
1721	CCB2_ARATH
1722	CCB3_ARATH
1723	CCB4_ARATH
1724	CCC1_YEAST
1725	CCCP_DROME
1726	CCD13_HUMAN
1727	CCD15_HUMAN
1728	CCD1_ARATH
1729	CCD25_HUMAN
1730	CCD30_HUMAN
1731	CCD33_MOUSE
1732	CCD38_HUMAN
1733	CCD40_DANRE
1734	CCD4_ARATH
1735	CCD51_ARATH
1736	CCD53_CAEEL
1737	CCD53_DICDI
1738	CCD53_DROME
1739	CCD58_MOUSE
1740	CCD61_HUMAN
1741	CCD62_HUMAN
1742	CCD63_MOUSE
1743	CCD65_DANRE
1744	CCD66_MOUSE
1745	CCD70_HUMAN
1746	CCD71_ARATH
1747	CCD78_XENLA
1748	CCD81_HUMAN
1749	CCD89_XENLA
1750	CCD92_HUMAN
1751	CCD93_HUMAN
1752	CCDA_ARATH
1753	CCDB1_DANRE
1754	CCDB1_HUMAN
1755	CCE1_SCHPO
1756	CCE1_YEAST
1757	CCG6_HUMAN
1758	CCH11_ARATH
1759	CCHL_SCHPO
1760	CCHL_YEAST
1761	CCJ18_ARATH
1762	CCKA_BRUA2
1763	CCL16_HUMAN
1764	CCL17_HUMAN
1765	CCL1_HUMAN
1766	CCL1_MOUSE
1767	CCL1_YEAST
1768	CCL25_HUMAN
1769	CCL25_MOUSE
1770	CCLA_CARML
1771	CCL_CHLAA
1772	CCM1_SCHPO
1773	CCM1_YEAST
1774	CCMB_ECOLI
1775	CCMFC_ARATH
1776	CCMH_ARATH
1777	CCMH_ECOLI
1778	CCNA1_CAEEL
1779	CCNA_DROME
1780	CCNB1_CAEEL
1781	CCNB3_CAEEL
1782	CCNB3_DROME
1783	CCNB_DICDI
1784	CCNB_DROME
1785	CCNC_DICDI
1786	CCND_CAEEL
1787	CCNE_CAEEL
1788	CCNE_DROME
1789	CCNI_MOUSE
1790	CCON1_PSEST
1791	CCO_MYCTU
1792	CCPR_PSEAE
1793	CCR4A_ARATH
1794	CCR4D_ARATH
1795	CCS1_YEAST
1796	CCSAP_DANRE
1797	CCSAP_HUMAN
1798	CCS_ARATH
1799	CCU83_HHV6Z
1800	CCX5_ARATH
1801	CCZ1_YEAST
1802	CD019_HUMAN
1803	CD047_HUMAN
1804	CD123_HUMAN
1805	CD123_SCHPO
1806	CD123_YEAST
1807	CD177_HUMAN
1808	CD244_MOUSE
1809	CD27B_ARATH
1810	CD2B2_DROME
1811	CD2B2_HUMAN
1812	CD59_HUMAN
1813	CD5L_HUMAN
1814	CD70_HUMAN
1815	CD72_HUMAN
1816	CD7_MOUSE
1817	CD82_HUMAN
1818	CD99_HUMAN
1819	CD99_MOUSE
1820	CDA1_SCHPO
1821	CDA7L_HUMAN
1822	CDAR_BACSU
1823	CDAR_ECOLI
1824	CDAT8_METKA
1825	CDB4_SCHPO
1826	CDC13_YEAST
1827	CDC15_YEAST
1828	CDC16_ARATH
1829	CDC16_CAEEL
1830	CDC16_SCHPO
1831	CDC16_YEAST
1832	CDC18_SCHPO
1833	CDC1_YEAST
1834	CDC23_ARATH
1835	CDC23_YEAST
1836	CDC24_SCHPO
1837	CDC24_YEAST
1838	CDC26_YEAST
1839	CDC27_HUMAN
1840	CDC27_YEAST
1841	CDC37_SCHPO
1842	CDC45_YEAST
1843	CDC4_YEAST
1844	CDC53_YEAST
1845	CDC6A_ARATH
1846	CDC6_YEAST
1847	CDC73_ARATH
1848	CDC73_SCHPO
1849	CDC91_YEAST
1850	CDCA2_MOUSE
1851	CDCA4_MOUSE
1852	CDCA7_HUMAN
1853	CDD_MYCTU
1854	CDD_SCHPO
1855	CDD_YEAST
1856	CDH1_YEAST
1857	CDHA_PSEU3
1858	CDHB_PSEU3
1859	CDHC_PSEU3
1860	CDHR3_HUMAN
1861	CDHR_PSEAE
1862	CDH_ECOLI
1863	CDH_MYCTU
1864	CDIP1_HUMAN
1865	CDI_ARATH
1866	CDKN3_HUMAN
1867	CDLS_PHOLL
1868	CDLS_STAHJ
1869	CDO_CANAL
1870	CDP1_ARATH
1871	CDR1_ARATH
1872	CDR1_SCHPO
1873	CDR2_MOUSE
1874	CDS1_YEAST
1875	CDSA_ECOLI
1876	CDSA_MYCTU
1877	CDSH_SCHPO
1878	CDSN_HUMAN
1879	CDT1A_ARATH
1880	CDT1B_ARATH
1881	CDT1_SCHPO
1882	CDT1_YEAST
1883	CDTS_MYCTU
1884	CE112_HUMAN
1885	CE12B_MAGO7
1886	CE2A_CELJU
1887	CE2B_CELJU
1888	CE57L_XENLA
1889	CE63A_XENLA
1890	CE85L_HUMAN
1891	CEBIP_ORYSJ
1892	CEC3_CAEEL
1893	CEC4_CAEEL
1894	CECR1_HUMAN
1895	CECR5_MOUSE
1896	CED12_CAEEL
1897	CED3_CAEEL
1898	CED4_CAEEL
1899	CED6_DROME
1900	CED8_CAEEL
1901	CED9_CAEEL
1902	CEEH1_CAEEL
1903	CEEH2_CAEEL
1904	CEF1_SCHPO
1905	CEFD1_ACRCH
1906	CEFG_ACRCH
1907	CEGT_CANAL
1908	CEND_MOUSE
1909	CENPL_HUMAN
1910	CENPM_HUMAN
1911	CENPN_HUMAN
1912	CENPO_HUMAN
1913	CENPP_HUMAN
1914	CENPQ_HUMAN
1915	CENPR_HUMAN
1916	CENPW_HUMAN
1917	CEP19_HUMAN
1918	CEP1_CAEEL
1919	CEP3_EBVA8
1920	CEP3_HCMVM
1921	CEP3_HHV11
1922	CEP44_HUMAN
1923	CEP68_HUMAN
1924	CEP70_HUMAN
1925	CEP78_HUMAN
1926	CEP85_HUMAN
1927	CEP89_DROME
1928	CER3_ARATH
1929	CERKL_HUMAN
1930	CERK_ARATH
1931	CERK_ORYSJ
1932	CET1_SCHPO
1933	CET1_YEAST
1934	CEX1_YEAST
1935	CF010_HUMAN
1936	CF015_MOUSE
1937	CF062_HUMAN
1938	CF089_HUMAN
1939	CF107_ARATH
1940	CF120_HUMAN
1941	CF161_DANRE
1942	CF176_HUMAN
1943	CF206_DANRE
1944	CF206_TETTS
1945	CF60_DICDI
1946	CFA58_CHLRE
1947	CFA58_HUMAN
1948	CFA73_CHLRE
1949	CFDP1_MOUSE
1950	CFI3_ARATH
1951	CFLA_MCV1
1952	CFP32_MYCTU
1953	CFP6_MYCTU
1954	CFPA_TREPA
1955	CFR1_SCHPO
1956	CFT2_SCHPO
1957	CFT2_YEAST
1958	CG055_MOUSE
1959	CG061_HUMAN
1960	CG121_PYRAB
1961	CG121_SCHPO
1962	CG121_YEAST
1963	CG13_CANAL
1964	CG13_YEAST
1965	CG1C_SCHPO
1966	CG21_SCHPO
1967	CGAP1_VIBCH
1968	CGAP2_VIBCH
1969	CGAP3_VIBCH
1970	CGAS_NEMVE
1971	CGBP1_HUMAN
1972	CGL1_COPCI
1973	CGM2_SCHPO
1974	CGP1_SCHPO
1975	CGR1P_CANAL
1976	CGR1_SCHPO
1977	CGS1_ARATH
1978	CGT_MANIN
1979	CH037_HUMAN
1980	CH044_HUMAN
1981	CH102_ARATH
1982	CH10_ECOLI
1983	CH16_DROME
1984	CH18_DROME
1985	CH1CO_SYNAS
1986	CH36_DROME
1987	CHAA_BACSU
1988	CHAA_ECOLI
1989	CHAC_ECOLI
1990	CHAC_SCHPO
1991	CHAC_YEAST
1992	CHAG_TRYCR
1993	CHAT_ARATH
1994	CHBE4_BOMMO
1995	CHBF_ECOLI
1996	CHBG_ECOLI
1997	CHBR_ECOLI
1998	CHCOA_SYNAS
[truncated: 13,369 more rows]
